# Supplementary material for: Variability in article processing charges of open-access publishing across medical specialties
Source: PLoS One. 2025 Jul 30;20(7):e0320684. doi: 10.1371/journal.pone.0320684 (PMC12309987; doi:10.1371/journal.pone.0320684)
Supplement: S1 Table — (XLSX) [file pone.0320684.s001.xlsx]

## Sheet: Sheet1
Diamond Access Journals in Q1
Specialty	Journal Name
Anesthesiology	Korean Journal of Anesthesiology
Endocrinology and Metabolism	Journal of Obesity & Metabolic Syndrome
Infectious Diseases	Emerging Infectious Diseases
Infectious Diseases	Eurosurveillance
Medicine, General & Internal	Military Medical Research
Medicine, General & Internal	Hong Kong Medical Journal
Medicine, General & Internal	Medical Principles and Practice
Orthopedics	Knee Surgery & Related Research
Orthopedics	Osteoporosis and Sarcopenia
Primary Health Care	Family Medicine and Community Health
Psychiatry	General Psychiatry
Rehabilitation	International Journal of Telerehabilitation
Rehabilitation	Archives of Physiotherapy
