# Supplementary material for: Variability in article processing charges of open-access publishing across medical specialties
Source: PLoS One. 2025 Jul 30;20(7):e0320684. doi: 10.1371/journal.pone.0320684 (PMC12309987; doi:10.1371/journal.pone.0320684)
Supplement: S1 Data — (XLSX) [file pone.0320684.s002.xlsx]

## Sheet: Sheet1
Specialty	Journal name	Publishing Model	APC - OA	JCR Abbreviation	ISSN	eISSN	Category	Total Citations	2023 JIF	JIF Quartile	2023 JCI	% of OA Gold	Country	Country_Income
Allergy	ALLERGY	Hybrid	5150	ALLERGY	0105-4538	1398-9995	ALLERGY	26189	12.6	Q1	2.14	0.4951	ENGLAND	High Income
Allergy	JOURNAL OF ALLERGY AND CLINICAL IMMUNOLOGY	Hybrid	4000	J ALLERGY CLIN IMMUN	0091-6749	1097-6825	ALLERGY	58005	11.4	Q1	2.64	0.3785	UNITED STATES	High Income
Allergy	CLINICAL REVIEWS IN ALLERGY & IMMUNOLOGY	Hybrid	3490	CLIN REV ALLERG IMMU	1080-0549	1559-0267	ALLERGY	6064	8.4	Q1	1.7	0.2993	UNITED STATES	High Income
Allergy	Journal of Allergy and Clinical Immunology-In Practice	Hybrid	4000	J ALLER CL IMM-PRACT	2213-2198	2213-2201	ALLERGY	15521	8.2	Q1	1.38	0.2646	NETHERLANDS	High Income
Allergy	CLINICAL AND EXPERIMENTAL ALLERGY	Hybrid	4640	CLIN EXP ALLERGY	0954-7894	1365-2222	ALLERGY	10940	6.3	Q1	0.89	0.415	ENGLAND	High Income
Allergy	ALLERGOLOGY INTERNATIONAL	Open Access	2280	ALLERGOL INT	1323-8930	1440-1592	ALLERGY	3646	6.2	Q1	1.07	0.9573	JAPAN	High Income
Allergy	JOURNAL OF INVESTIGATIONAL ALLERGOLOGY AND CLINICAL IMMUNOLOGY	Open Access	1637.29	J INVEST ALLERG CLIN	1018-9068	1698-0808	ALLERGY	2623	6.1	Q1	0.8	0.9268	SPAIN	High Income
Allergy	ANNALS OF ALLERGY ASTHMA & IMMUNOLOGY	Hybrid	3000	ANN ALLERG ASTHMA IM	1081-1206	1534-4436	ALLERGY	10520	5.8	Q1	0.85	0.2084	UNITED STATES	High Income
Allergy	CURRENT ALLERGY AND ASTHMA REPORTS	Hybrid	4390	CURR ALLERGY ASTHM R	1529-7322	1534-6315	ALLERGY	3543	5.4	Q1	0.69	0.2148	UNITED STATES	High Income
Anesthesiology	ANESTHESIOLOGY	Hybrid	3600	ANESTHESIOLOGY	0003-3022	1528-1175	ANESTHESIOLOGY	29192	9.1	Q1	3.37	0.0208	UNITED STATES	High Income
Anesthesiology	PAIN	Hybrid	4668	PAIN	0304-3959	1872-6623	ANESTHESIOLOGY	40292	5.9	Q1	2.04	0.2214	UNITED STATES	High Income
Anesthesiology	REGIONAL ANESTHESIA AND PAIN MEDICINE	Open Access	3703	REGION ANESTH PAIN M	1098-7339	1532-8651	ANESTHESIOLOGY	7308	5.1	Q1	1.77	0.1009	ENGLAND	High Income
Anesthesiology	Journal of Clinical Anesthesia	Hybrid	3870	J CLIN ANESTH	0952-8180	1873-4529	ANESTHESIOLOGY	6190	5	Q1	1.68	0.1799	UNITED STATES	High Income
Anesthesiology	Best Practice & Research-Clinical Anaesthesiology	Hybrid	2530	BEST PRAC RES-CL ANA	1521-6896	1878-1608	ANESTHESIOLOGY	2209	4.7	Q1	1.75	0.1712	ENGLAND	High Income
Anesthesiology	ANESTHESIA AND ANALGESIA	Hybrid	4668	ANESTH ANALG	0003-2999	0003-2999	ANESTHESIOLOGY	29432	4.6	Q1	2.02	0.065	UNITED STATES	High Income
Anesthesiology	EUROPEAN JOURNAL OF ANAESTHESIOLOGY	Open Access	3837	EUR J ANAESTH	0265-0215	1365-2346	ANESTHESIOLOGY	5762	4.2	Q1	1.55	0.1719	ENGLAND	High Income
Anesthesiology	Korean Journal of Anesthesiology	Open Access	0	KOREAN J ANESTHESIOL	2005-6419	2005-7563	ANESTHESIOLOGY	3534	4.2	Q1	1.4	1	SOUTH KOREA	High Income
Anesthesiology	Anaesthesia Critical Care & Pain Medicine	Hybrid	2007.8	ANAESTH CRIT CARE PA	2352-5568	2352-5568	ANESTHESIOLOGY	1689	3.7	Q1	0.98	0.3415	FRANCE	High Income
Anesthesiology	EUROPEAN JOURNAL OF PAIN	Hybrid	4200	EUR J PAIN	1090-3801	1532-2149	ANESTHESIOLOGY	8847	3.5	Q1	1.03	0.4508	ENGLAND	High Income
Anesthesiology	Canadian Journal of Anesthesia-Journal canadien d anesthesie	Hybrid	4190	CAN J ANESTH	0832-610X	1496-8975	ANESTHESIOLOGY	6642	3.4	Q1	1.38	0.18	CANADA	High Income
Anesthesiology	Minerva Anestesiologica	Hybrid	1635.53	MINERVA ANESTESIOL	0375-9393	1827-1596	ANESTHESIOLOGY	3423	2.9	Q1	0.73	0.0341	ITALY	High Income
Cardiology	EUROPEAN HEART JOURNAL	Open Access	3456.36	EUR HEART J	0195-668X	1522-9645	CARDIAC & CARDIOVASCULAR SYSTEMS	84437	37.6	Q1	7.74	0.4236	ENGLAND	High Income
Cardiology	CIRCULATION	Hybrid	5209	CIRCULATION	0009-7322	1524-4539	CARDIAC & CARDIOVASCULAR SYSTEMS	173789	35.5	Q1	8.42	0.2834	UNITED STATES	High Income
Cardiology	JOURNAL OF THE AMERICAN COLLEGE OF CARDIOLOGY	Hybrid	6825	J AM COLL CARDIOL	0735-1097	1558-3597	CARDIAC & CARDIOVASCULAR SYSTEMS	115262	21.7	Q1	5.15	0.7149	UNITED STATES	High Income
Cardiology	EUROPEAN JOURNAL OF HEART FAILURE	Hybrid	5250	EUR J HEART FAIL	1388-9842	1879-0844	CARDIAC & CARDIOVASCULAR SYSTEMS	21438	16.9	Q1	3.77	0.4938	NETHERLANDS	High Income
Cardiology	CIRCULATION RESEARCH	Hybrid	5209	CIRC RES	0009-7330	1524-4571	CARDIAC & CARDIOVASCULAR SYSTEMS	62714	16.5	Q1	4.22	0.1967	UNITED STATES	High Income
Cardiology	JAMA Cardiology	Hybrid	5000	JAMA CARDIOL	2380-6583	2380-6591	CARDIAC & CARDIOVASCULAR SYSTEMS	13191	14.8	Q1	5.6	0.1344	UNITED STATES	High Income
Cardiology	JACC-Cardiovascular Imaging	Hybrid	4750	JACC-CARDIOVASC IMAG	1936-878X	1876-7591	CARDIAC & CARDIOVASCULAR SYSTEMS	16404	12.8	Q1	3.43	0.7173	UNITED STATES	High Income
Cardiology	JACC: CardioOncology	Open Access	3866	JACC-CARDIOONCOL	2666-0873	2666-0873	CARDIAC & CARDIOVASCULAR SYSTEMS	1975	12	Q1	2.12	0.9028	UNITED STATES	High Income
Cardiology	JACC-Cardiovascular Interventions	Hybrid	4750	JACC-CARDIOVASC INTE	1936-8798	1876-7605	CARDIAC & CARDIOVASCULAR SYSTEMS	17069	11.7	Q1	2.79	0.6694	UNITED STATES	High Income
Cardiology	JACC-Heart Failure	Hybrid	4750	JACC-HEART FAIL	2213-1779	2213-1787	CARDIAC & CARDIOVASCULAR SYSTEMS	8056	10.3	Q1	3.03	0.612	UNITED STATES	High Income
Cardiology	CARDIOVASCULAR RESEARCH	Hybrid	4490	CARDIOVASC RES	0008-6363	1755-3245	CARDIAC & CARDIOVASCULAR SYSTEMS	26702	10.2	Q1	2.62	0.3785	ENGLAND	High Income
Cardiology	Nature Cardiovascular Research	Hybrid	12290	NAT CARDIOVASC RES	N/A	2731-0590	CARDIAC & CARDIOVASCULAR SYSTEMS	916	9.4	Q1	2.75	0.4094	ENGLAND	High Income
Cardiology	Circulation-Arrhythmia and Electrophysiology	Hybrid	5209	CIRC-ARRHYTHMIA ELEC	1941-3149	1941-3084	CARDIAC & CARDIOVASCULAR SYSTEMS	9251	9.1	Q1	1.95	0.2071	UNITED STATES	High Income
Cardiology	Cardiovascular Diabetology	Open Access	3990	CARDIOVASC DIABETOL	N/A	1475-2840	CARDIAC & CARDIOVASCULAR SYSTEMS	13518	8.5	Q1	2.15	0.9976	ENGLAND	High Income
Cardiology	JACC-Basic to Translational Science	Open Access	4650	JACC-BASIC TRANSL SC	2452-302X	2452-302X	CARDIAC & CARDIOVASCULAR SYSTEMS	3724	8.4	Q1	2.13	0.9955	UNITED STATES	High Income
Cardiology	European Journal of Preventive Cardiology	Hybrid	3481.45	EUR J PREV CARDIOL	2047-4873	2047-4881	CARDIAC & CARDIOVASCULAR SYSTEMS	10318	8.4	Q1	1.92	0.313	ENGLAND	High Income
Cardiology	JACC-Clinical Electrophysiology	Hybrid	4750	JACC-CLIN ELECTROPHY	2405-500X	2405-5018	CARDIAC & CARDIOVASCULAR SYSTEMS	5965	8	Q1	1.88	0.5865	UNITED STATES	High Income
Cardiology	EUROPACE	Open Access	4550.82	EUROPACE	1099-5129	1532-2092	CARDIAC & CARDIOVASCULAR SYSTEMS	15769	7.9	Q1	1.82	0.5943	ENGLAND	High Income
Cardiology	Circulation-Heart Failure	Hybrid	5209	CIRC-HEART FAIL	1941-3289	1941-3297	CARDIAC & CARDIOVASCULAR SYSTEMS	10036	7.8	Q1	2.11	0.15	UNITED STATES	High Income
Cardiology	EuroIntervention	Open Access	0	EUROINTERVENTION	1774-024X	1969-6213	CARDIAC & CARDIOVASCULAR SYSTEMS	7240	7.6	Q1	1.88	0.0028	FRANCE	High Income
Cardiology	BASIC RESEARCH IN CARDIOLOGY	Hybrid	4790	BASIC RES CARDIOL	0300-8428	1435-1803	CARDIAC & CARDIOVASCULAR SYSTEMS	5180	7.5	Q1	2.15	0.7134	GERMANY	High Income
Cardiology	TRENDS IN CARDIOVASCULAR MEDICINE	Hybrid	4400	TRENDS CARDIOVAS MED	1050-1738	1873-2615	CARDIAC & CARDIOVASCULAR SYSTEMS	4023	7.3	Q1	2.26	0.1667	UNITED STATES	High Income
Cardiology	REVISTA ESPANOLA DE CARDIOLOGIA	Hybrid	3160	REV ESP CARDIOL	N/A	1885-5857	CARDIAC & CARDIOVASCULAR SYSTEMS	4515	7.2	Q1	1.43	0.0567	SPAIN	High Income
Cardiology	European Heart Journal-Cardiovascular Imaging	Hybrid	5311.12	EUR HEART J-CARD IMG	2047-2404	2047-2412	CARDIAC & CARDIOVASCULAR SYSTEMS	10763	6.7	Q1	1.79	0.2487	ENGLAND	High Income
Cardiology	JOURNAL OF CARDIAC FAILURE	Hybrid	3520	J CARD FAIL	1071-9164	1532-8414	CARDIAC & CARDIOVASCULAR SYSTEMS	6923	6.7	Q1	1.45	0.1758	UNITED STATES	High Income
Cardiology	Circulation-Cardiovascular Imaging	Hybrid	5209	CIRC-CARDIOVASC IMAG	1941-9651	1942-0080	CARDIAC & CARDIOVASCULAR SYSTEMS	7458	6.5	Q1	1.72	0.203	UNITED STATES	High Income
Cardiology	JOURNAL OF HEART AND LUNG TRANSPLANTATION	Hybrid	3300	J HEART LUNG TRANSPL	1053-2498	1557-3117	CARDIAC & CARDIOVASCULAR SYSTEMS	13731	6.4	Q1	2.01	0.1767	UNITED STATES	High Income
Cardiology	Circulation: Cardiovascular Quality and Outcomes logo	Hybrid	5209	CIRC-CARDIOVASC QUAL	1941-7705	1941-7713	CARDIAC & CARDIOVASCULAR SYSTEMS	7534	6.2	Q1	1.45	0.1308
Cardiology	Circulation-Cardiovascular Interventions	Hybrid	5209	CIRC-CARDIOVASC INTE	1941-7640	1941-7632	CARDIAC & CARDIOVASCULAR SYSTEMS	6964	6.1	Q1	1.54	0.1749	UNITED STATES	High Income
Cardiology	Circulation-Genomic and Precision Medicine	Hybrid	5209	CIRC-GENOM PRECIS ME	2574-8300	2574-8300	CARDIAC & CARDIOVASCULAR SYSTEMS	2154	6	Q1	1.54	0.2515	UNITED STATES	High Income
Cardiology	CANADIAN JOURNAL OF CARDIOLOGY	Hybrid	3710	CAN J CARDIOL	0828-282X	1916-7075	CARDIAC & CARDIOVASCULAR SYSTEMS	9156	5.8	Q1	1.39	0.1657	CANADA	High Income
Cardiology	HEART RHYTHM	Hybrid	4290	HEART RHYTHM	1547-5271	1556-3871	CARDIAC & CARDIOVASCULAR SYSTEMS	15444	5.6	Q1	1.55	0.2175	UNITED STATES	High Income
Cardiology	PROGRESS IN CARDIOVASCULAR DISEASES	Hybrid	3700	PROG CARDIOVASC DIS	0033-0620	1873-1740	CARDIAC & CARDIOVASCULAR SYSTEMS	5840	5.6	Q1	0.9	0.1584	UNITED STATES	High Income
Cardiology	Journal of Cardiovascular Computed Tomography	Hybrid	3340	J CARDIOVASC COMPUT	1934-5925	1934-5925	CARDIAC & CARDIOVASCULAR SYSTEMS	3046	5.5	Q1	1.52	0.1897	UNITED STATES	High Income
Cardiology	JOURNAL OF THE AMERICAN SOCIETY OF ECHOCARDIOGRAPHY	Hybrid	3350	J AM SOC ECHOCARDIOG	0894-7317	N/A	CARDIAC & CARDIOVASCULAR SYSTEMS	12505	5.4	Q1	1.47	0.1787	UNITED STATES	High Income
Cardiology	European Heart Journal-Cardiovascular Pharmacotherapy	Hybrid	4171.37	EUR HEART J-CARD PHA	2055-6837	2055-6845	CARDIAC & CARDIOVASCULAR SYSTEMS	1629	5.3	Q1	1.67	0.2236	ENGLAND	High Income
Cardiology	HEART	Hybrid	4206.98	HEART	1355-6037	1468-201X	CARDIAC & CARDIOVASCULAR SYSTEMS	20276	5.1	Q1	1.41	0.2623	ENGLAND	High Income
Cardiology	Journal of the American Heart Association	Open Access	3700	J AM HEART ASSOC	N/A	2047-9980	CARDIAC & CARDIOVASCULAR SYSTEMS	39816	5	Q1	1.34	0.9695	UNITED STATES	High Income
Cardiology	JOURNAL OF THORACIC AND CARDIOVASCULAR SURGERY	hybrid	3890	J THORAC CARDIOV SUR	0022-5223	1097-685X	CARDIAC & CARDIOVASCULAR SYSTEMS	29846	4.9	Q1	2.03	0.5061	UNITED STATES	High Income
Cardiology	ATHEROSCLEROSIS	Hybrid	3790	ATHEROSCLEROSIS	0021-9150	1879-1484	CARDIAC & CARDIOVASCULAR SYSTEMS	24255	4.9	Q1	1.21	0.3414	UNITED STATES	High Income
Cardiology	JOURNAL OF MOLECULAR AND CELLULAR CARDIOLOGY	Hybrid	3700	J MOL CELL CARDIOL	0022-2828	1095-8584	CARDIAC & CARDIOVASCULAR SYSTEMS	14266	4.9	Q1	1.07	0.3299	ENGLAND	High Income
Cardiology	European Heart Journal-Quality of Care and Clinical Outcomes	Hybrid	4216.15	EUR HEART J-QUAL CAR	2058-5225	2058-1742	CARDIAC & CARDIOVASCULAR SYSTEMS	1808	4.8	Q1	1.49	0.3177	ENGLAND	High Income
Cardiology	HEART FAILURE REVIEWS	Hybrid	4590	HEART FAIL REV	1382-4147	1573-7322	CARDIAC & CARDIOVASCULAR SYSTEMS	4806	4.5	Q1	1.07	0.2684	NETHERLANDS	High Income
Cardiology	American Journal of Preventive Cardiology	Open Access	1600	AM J PREVENT CARDIOL	2666-6677	2666-6677	CARDIAC & CARDIOVASCULAR SYSTEMS	786	4.3	Q1	0.92	0.9191	UNITED STATES	High Income
Cardiology	JOURNAL OF CARDIOVASCULAR MAGNETIC RESONANCE	Open Access	3000	J CARDIOVASC MAGN R	1097-6647	1532-429X	CARDIAC & CARDIOVASCULAR SYSTEMS	6296	4.2	Q1	1.53	1	UNITED STATES	High Income
Cardiology	Cardiac Failure Review	Open Access	3030	CARD FAIL REV	2057-7540	2057-7559	CARDIAC & CARDIOVASCULAR SYSTEMS	930	4.2	Q1	0.85	0.9836	ENGLAND	High Income
Cardiology	AMERICAN JOURNAL OF PHYSIOLOGY-HEART AND CIRCULATORY PHYSIOLOGY	Hybrid	975	AM J PHYSIOL-HEART C	0363-6135	1522-1539	CARDIAC & CARDIOVASCULAR SYSTEMS	26147	4.1	Q1	1.26	0.0714	UNITED STATES	High Income
Cardiology	European Heart Journal-Acute Cardiovascular Care	Hybrid	3482.34	EUR HEART J-ACUTE CA	2048-8726	2048-8734	CARDIAC & CARDIOVASCULAR SYSTEMS	2863	3.9	Q1	1	0.2058	ENGLAND	High Income
Cardiology	European Heart Journal - Digital Health	Hybrid	3453.61	EUR HEART J-DIGIT HL	N/A	2634-3916	CARDIAC & CARDIOVASCULAR SYSTEMS	567	3.9	Q1	0.88	0.9217	ENGLAND	High Income
Cardiology	Clinical Research in Cardiology	Hybrid	4190	CLIN RES CARDIOL	1861-0684	1861-0692	CARDIAC & CARDIOVASCULAR SYSTEMS	5035	3.8	Q1	1.16	0.6994	GERMANY	High Income
Cardiology	Current Heart Failure Reports	Hybrid	4190	CURR HEART FAIL REP	1546-9530	1546-9549	CARDIAC & CARDIOVASCULAR SYSTEMS	1444	3.8	Q1	0.9	0.3955	UNITED STATES	High Income
Cardiology	AMERICAN HEART JOURNAL	Hybrid	3950	AM HEART J	0002-8703	1097-6744	CARDIAC & CARDIOVASCULAR SYSTEMS	17529	3.7	Q1	1.14	0.287	UNITED STATES	High Income
Cardiology	Kardiologia Polska	Open Access	544.94	KARDIOL POL	0022-9032	1897-4279	CARDIAC & CARDIOVASCULAR SYSTEMS	3394	3.7	Q1	0.64	0.9635	POLAND	High Income
Cardiology	ANNALS OF THORACIC SURGERY	Hybrid	3200	ANN THORAC SURG	0003-4975	1552-6259	CARDIAC & CARDIOVASCULAR SYSTEMS	35375	3.6	Q1	1.39	0.0825	UNITED STATES	High Income
Clinical Neurology	LANCET NEUROLOGY	Hybrid	6620	LANCET NEUROL	1474-4422	1474-4465	CLINICAL NEUROLOGY	47501	46.5	Q1	10.99	0.1923	ENGLAND	High Income
Clinical Neurology	JAMA Neurology	Hybrid	5000	JAMA NEUROL	2168-6149	2168-6157	CLINICAL NEUROLOGY	20770	20.4	Q1	7.19	0.3034	UNITED STATES	High Income
Clinical Neurology	NEURO-ONCOLOGY	Hybrid	4796	NEURO-ONCOLOGY	1522-8517	1523-5866	CLINICAL NEUROLOGY	23201	16.4	Q1	3.38	0.3125	UNITED STATES	High Income
Clinical Neurology	Alzheimers & Dementia	Open Access	4000	ALZHEIMERS DEMENT	1552-5260	1552-5279	CLINICAL NEUROLOGY	28971	13	Q1	3.55	0.5734	UNITED STATES	High Income
Clinical Neurology	SLEEP MEDICINE REVIEWS	Hybrid	5380	SLEEP MED REV	1087-0792	1532-2955	CLINICAL NEUROLOGY	13516	11.2	Q1	1.79	0.2931	ENGLAND	High Income
Clinical Neurology	BRAIN	Hybrid	5218.79	BRAIN	0006-8950	1460-2156	CLINICAL NEUROLOGY	60668	10.6	Q1	3.32	0.5194	ENGLAND	High Income
Clinical Neurology	ACTA NEUROPATHOLOGICA	Hybrid	4790	ACTA NEUROPATHOL	0001-6322	1432-0533	CLINICAL NEUROLOGY	25777	9.3	Q1	3.09	0.6863	GERMANY	High Income
Clinical Neurology	JOURNAL OF NEUROLOGY NEUROSURGERY AND PSYCHIATRY	Hybrid	5038.63	J NEUROL NEUROSUR PS	0022-3050	1468-330X	CLINICAL NEUROLOGY	32313	8.7	Q1	2.68	0.3694	ENGLAND	High Income
Clinical Neurology	ANNALS OF NEUROLOGY	Hybrid	4300	ANN NEUROL	0364-5134	1531-8249	CLINICAL NEUROLOGY	36745	8.1	Q1	2.65	0.4362	UNITED STATES	High Income
Clinical Neurology	Alzheimers Research & Therapy	Open Access	3990	ALZHEIMERS RES THER	N/A	1758-9193	CLINICAL NEUROLOGY	9748	7.9	Q1	2.12	1	ENGLAND	High Income
Clinical Neurology	Neurology-Neuroimmunology & Neuroinflammation	Open Access	3295	NEUROL-NEUROIMMUNOL	2332-7812	2332-7812	CLINICAL NEUROLOGY	5525	7.8	Q1	2.4	0.9969	UNITED STATES	High Income
Clinical Neurology	STROKE	Hybrid	5209	STROKE	0039-2499	1524-4628	CLINICAL NEUROLOGY	72261	7.8	Q1	2.14	0.1456	UNITED STATES	High Income
Clinical Neurology	NEUROLOGY	Hybrid	4700	NEUROLOGY	0028-3878	1526-632X	CLINICAL NEUROLOGY	95734	7.7	Q1	2.46	0.2351	UNITED STATES	High Income
Clinical Neurology	Brain Stimulation	Open Access	4090	BRAIN STIMUL	1935-861X	1876-4754	CLINICAL NEUROLOGY	10766	7.6	Q1	1.81	0.799	UNITED STATES	High Income
Clinical Neurology	MOVEMENT DISORDERS	Hybrid	4270	MOVEMENT DISORD	0885-3185	1531-8257	CLINICAL NEUROLOGY	32145	7.4	Q1	1.89	0.4296	UNITED STATES	High Income
Clinical Neurology	CNS DRUGS	hybrid	4790	CNS DRUGS	1172-7047	1179-1934	CLINICAL NEUROLOGY	6454	7.4	Q1	1.46	0.5378	NEW ZEALAND	High Income
Clinical Neurology	JOURNAL OF HEADACHE AND PAIN	Hybrid	3790	J HEADACHE PAIN	1129-2369	1129-2377	CLINICAL NEUROLOGY	8166	7.3	Q1	1.92	0.9956	ENGLAND	High Income
Clinical Neurology	EPILEPSIA	Hybrid	4150	EPILEPSIA	0013-9580	1528-1167	CLINICAL NEUROLOGY	31016	6.6	Q1	1.83	0.3885	UNITED STATES	High Income
Clinical Neurology	International Journal of Stroke	Hybrid	3000	INT J STROKE	1747-4930	1747-4949	CLINICAL NEUROLOGY	7547	6.3	Q1	1.66	0.2657	ENGLAND	High Income
Clinical Neurology	EUROPEAN NEUROPSYCHOPHARMACOLOGY	Hybrid	3000	EUR NEUROPSYCHOPHARM	0924-977X	1873-7862	CLINICAL NEUROLOGY	8533	6.1	Q1	1.27	0.3712	NETHERLANDS	High Income
Clinical Neurology	PAIN	Hybrid	4668	PAIN	0304-3959	1872-6623	CLINICAL NEUROLOGY	40292	5.9	Q1	2.04	0.2214	UNITED STATES	High Income
Clinical Neurology	BRAIN PATHOLOGY	Open Access	4080	BRAIN PATHOL	1015-6305	1750-3639	CLINICAL NEUROLOGY	6493	5.8	Q1	1.8	0.7083	ENGLAND	High Income
Clinical Neurology	Epilepsy Currents	Open Access	0	EPILEPSY CURR	1535-7597	1535-7511	CLINICAL NEUROLOGY	1191	5.8	Q1	1.01	0.8718	UNITED STATES	High Income
Clinical Neurology	Neurotherapeutics	Open Access	3900	NEUROTHERAPEUTICS	1933-7213	1878-7479	CLINICAL NEUROLOGY	8591	5.6	Q1	1.39	0.9833	UNITED STATES	High Income
Clinical Neurology	HEADACHE	Hybrid	4150	HEADACHE	0017-8748	1526-4610	CLINICAL NEUROLOGY	10529	5.4	Q1	1.29	0.2732	UNITED STATES	High Income
Clinical Neurology	PROGRESS IN NEURO-PSYCHOPHARMACOLOGY & BIOLOGICAL PSYCHIATRY	Hybrid	3870	PROG NEURO-PSYCHOPH	0278-5846	1878-4216	CLINICAL NEUROLOGY	14042	5.3	Q1	1.43	0.1991	ENGLAND	High Income
Clinical Neurology	SLEEP	Hybrid	4179	SLEEP	0161-8105	1550-9109	CLINICAL NEUROLOGY	28718	5.3	Q1	1.35	0.278	UNITED STATES	High Income
Clinical Neurology	CEPHALALGIA	Open Access	3000	CEPHALALGIA	0333-1024	1468-2982	CLINICAL NEUROLOGY	13079	5	Q1	1.35	0.509	NORWAY	High Income
Clinical Neurology	PSYCHIATRY AND CLINICAL NEUROSCIENCES	Open Access	3000	PSYCHIAT CLIN NEUROS	1323-1316	1440-1819	CLINICAL NEUROLOGY	5231	5	Q1	1.05	0.3976	JAPAN	High Income
Clinical Neurology	BIPOLAR DISORDERS	Hybrid	4650	BIPOLAR DISORD	1398-5647	1399-5618	CLINICAL NEUROLOGY	4831	5	Q1	0.99	0.4067	DENMARK	High Income
Clinical Neurology	Spine Journal	Hybrid	4080	SPINE J	1529-9430	1878-1632	CLINICAL NEUROLOGY	13354	4.9	Q1	1.7	0.1461	UNITED STATES	High Income
Clinical Neurology	JOURNAL OF AFFECTIVE DISORDERS	Hybrid	3340	J AFFECT DISORDERS	0165-0327	1573-2517	CLINICAL NEUROLOGY	60556	4.9	Q1	1.47	0.2383	NETHERLANDS	High Income
Clinical Neurology	Alzheimers & Dementia-Translational Research & Clinical Interventions	Open Access	2310	ALZH DEMENT-TRCI	N/A	2352-8737	CLINICAL NEUROLOGY	3056	4.9	Q1	1.32	0.6643	UNITED STATES	High Income
Clinical Neurology	JOURNAL OF NEUROLOGY	Hybrid	4590	J NEUROL	0340-5354	1432-1459	CLINICAL NEUROLOGY	23157	4.8	Q1	1.32	0.4655	GERMANY	High Income
Clinical Neurology	Multiple Sclerosis Journal	Open Access	2650	MULT SCLER J	1352-4585	1477-0970	CLINICAL NEUROLOGY	13242	4.8	Q1	1.3	0.3511	ENGLAND	High Income
Clinical Neurology	Current Neurology and Neuroscience Reports	Hybrid	5090	CURR NEUROL NEUROSCI	1528-4042	1534-6293	CLINICAL NEUROLOGY	5245	4.8	Q1	0.84	0.2017	UNITED STATES	High Income
Clinical Neurology	Therapeutic Advances in Neurological Disorders	Open Access	2650	THER ADV NEUROL DISO	1756-2856	1756-2864	CLINICAL NEUROLOGY	2786	4.7	Q1	1.3	0.9419	ENGLAND	High Income
Clinical Neurology	EUROPEAN JOURNAL OF NEUROLOGY	Open Access	3600	EUR J NEUROL	1351-5101	1468-1331	CLINICAL NEUROLOGY	16584	4.5	Q1	1.3	0.4762	ENGLAND	High Income
Clinical Neurology	JOURNAL OF PSYCHOPHARMACOLOGY	Hybrid	4200	J PSYCHOPHARMACOL	0269-8811	1461-7285	CLINICAL NEUROLOGY	8630	4.5	Q1	1.28	0.3934	ENGLAND	High Income
Clinical Neurology	INTERNATIONAL JOURNAL OF NEUROPSYCHOPHARMACOLOGY	Open access	2519.25	INT J NEUROPSYCHOPH	1461-1457	1469-5111	CLINICAL NEUROLOGY	6971	4.5	Q1	1.15	0.9091	ENGLAND	High Income
Clinical Neurology	Annals of Clinical and Translational Neurology	Open access	3990	ANN CLIN TRANSL NEUR	2328-9503	2328-9503	CLINICAL NEUROLOGY	6720	4.4	Q1	1.36	0.7186	UNITED STATES	High Income
Clinical Neurology	Brain Communications	Open access	3764.66	BRAIN COMMUN	N/A	2632-1297	CLINICAL NEUROLOGY	4141	4.1	Q1	1.22	0.9424	ENGLAND	High Income
Clinical Neurology	Journal of Neurodevelopmental Disorders	Open access	2890	J NEURODEV DISORD	1866-1947	1866-1955	CLINICAL NEUROLOGY	2224	4.1	Q1	1.12	1	UNITED STATES	High Income
Clinical Neurology	Pain and Therapy	Open access	6850	PAIN THER	2193-8237	2193-651X	CLINICAL NEUROLOGY	1595	4.1	Q1	0.9	0.9965	ENGLAND	High Income
Clinical Neurology	CURRENT OPINION IN NEUROLOGY	Hybrid	4668	CURR OPIN NEUROL	1350-7540	1473-6551	CLINICAL NEUROLOGY	6345	4.1	Q1	0.76	0.1201	UNITED STATES	High Income
Clinical Neurology	NEUROPATHOLOGY AND APPLIED NEUROBIOLOGY	Hybrid	4270	NEUROPATH APPL NEURO	0305-1846	1365-2990	CLINICAL NEUROLOGY	4431	4	Q1	1.19	0.5463	ENGLAND	High Income
Clinical Neurology	Alzheimer's & Dementia: Diagnosis, Assessment & Disease Monitoring	Open access	2310	ALZH DEMENT-DADM	N/A	2352-8729	CLINICAL NEUROLOGY	2446	4	Q1	1.16	0.7442	UNITED STATES	High Income
Clinical Neurology	JOURNAL OF PAIN	Hybrid	3800	J PAIN	1526-5900	1528-8447	CLINICAL NEUROLOGY	12485	4	Q1	1.15	0.6639	UNITED STATES	High Income
Clinical Neurology	NEUROSURGERY	Hybrid	4378	NEUROSURGERY	0148-396X	1524-4040	CLINICAL NEUROLOGY	28340	3.9	Q1	1.56	0.0822	UNITED STATES	High Income
Clinical Neurology	Neurology and Therapy	Open access	6850	NEUROL THER	2193-8253	2193-6536	CLINICAL NEUROLOGY	1592	3.9	Q1	1.11	0.9931	ENGLAND	High Income
Clinical Neurology	JOURNAL OF NEUROTRAUMA	Hybrid	4000	J NEUROTRAUM	0897-7151	1557-9042	CLINICAL NEUROLOGY	16731	3.9	Q1	0.93	0.1277	UNITED STATES	High Income
Clinical Neurology	JOURNAL OF THE PERIPHERAL NERVOUS SYSTEM	Hybrid	4330	J PERIPHER NERV SYST	1085-9489	1529-8027	CLINICAL NEUROLOGY	2011	3.9	Q1	0.91	0.4191	UNITED STATES	High Income
Clinical Neurology	CLINICAL AUTONOMIC RESEARCH	Hybrid	4790	CLIN AUTON RES	0959-9851	1619-1560	CLINICAL NEUROLOGY	2200	3.9	Q1	0.87	0.3065	UNITED STATES	High Income
Clinical Neurology	Translational Stroke Research	Hybrid	5290	TRANSL STROKE RES	1868-4483	1868-601X	CLINICAL NEUROLOGY	4021	3.8	Q1	1.3	0.2848	UNITED STATES	High Income
Clinical Neurology	SLEEP MEDICINE	Open access	3020	SLEEP MED	1389-9457	1878-5506	CLINICAL NEUROLOGY	16757	3.8	Q1	1.28	0.2491	NETHERLANDS	High Income
Clinical Neurology	DEVELOPMENTAL MEDICINE AND CHILD NEUROLOGY	Hybrid	5050	DEV MED CHILD NEUROL	0012-1622	1469-8749	CLINICAL NEUROLOGY	15327	3.8	Q1	1.24	0.3205	ENGLAND	High Income
Clinical Neurology	Neurospine	Open access	400	NEUROSPINE	2586-6583	2586-6591	CLINICAL NEUROLOGY	1749	3.8	Q1	1.16	1	SOUTH KOREA	High Income
Clinical Neurology	NEUROREHABILITATION AND NEURAL REPAIR	Hybrid	4200	NEUROREHAB NEURAL RE	1545-9683	1552-6844	CLINICAL NEUROLOGY	6733	3.7	Q1	1.52	0.2746	UNITED STATES	High Income
Clinical Neurology	CLINICAL NEUROPHYSIOLOGY	Hybrid	3590	CLIN NEUROPHYSIOL	1388-2457	1872-8952	CLINICAL NEUROLOGY	21112	3.7	Q1	1.03	0.3899	IRELAND	High Income
Clinical Neurology	Neuro-Oncology Advances	Open access	4796	NEURO-ONCOL ADV	N/A	2632-2498	CLINICAL NEUROLOGY	2279	3.7	Q1	0.76	0.971	ENGLAND	High Income
Clinical Neurology	JOURNAL OF THE NEUROLOGICAL SCIENCES	Hybrid	3530	J NEUROL SCI	0022-510X	1878-5883	CLINICAL NEUROLOGY	19160	3.6	Q1	0.9	0.2138	NETHERLANDS	High Income
Clinical Neurology	JOURNAL OF NEUROSURGERY	Hybrid	3000	J NEUROSURG	0022-3085	1933-0693	CLINICAL NEUROLOGY	36630	3.5	Q1	1.65	0.0226	UNITED STATES	High Income
Clinical Neurology	EUROPEAN ARCHIVES OF PSYCHIATRY AND CLINICAL NEUROSCIENCE	Hybrid	4590	EUR ARCH PSY CLIN N	0940-1334	1433-8491	CLINICAL NEUROLOGY	5593	3.5	Q1	1.05	0.4762	GERMANY	High Income
Clinical Neurology	EUROPEAN JOURNAL OF PAIN	Hybrid	4200	EUR J PAIN	1090-3801	1532-2149	CLINICAL NEUROLOGY	8847	3.5	Q1	1.03	0.4508	ENGLAND	High Income
Clinical Neurology	NEUROGASTROENTEROLOGY AND MOTILITY	Hybrid	4640	NEUROGASTROENT MOTIL	1350-1925	1365-2982	CLINICAL NEUROLOGY	9684	3.5	Q1	0.84	0.2771	ENGLAND	High Income
Critical Care Medicine	Lancet Respiratory Medicine	Hybrid	6620	LANCET RESP MED	2213-2600	N/A	CRITICAL CARE MEDICINE	24191	38.7	Q1	11.49	0.322	ENGLAND	High Income
Critical Care Medicine	INTENSIVE CARE MEDICINE	Hybrid	4990	INTENS CARE MED	0342-4642	1432-1238	CRITICAL CARE MEDICINE	30470	27.1	Q1	4.55	0.3775	UNITED STATES	High Income
Critical Care Medicine	CHEST	Hybrid	3790	CHEST	0012-3692	1931-3543	CRITICAL CARE MEDICINE	51443	9.5	Q1	2.06	0.221	UNITED STATES	High Income
Critical Care Medicine	CRITICAL CARE	Hybrid	3890	CRIT CARE	1364-8535	1466-609X	CRITICAL CARE MEDICINE	35610	8.8	Q1	1.97	0.9969	ENGLAND	High Income
Critical Care Medicine	RESUSCITATION	hybrid	4160	RESUSCITATION	0300-9572	1873-1570	CRITICAL CARE MEDICINE	17915	6.5	Q1	2.01	0.2541	IRELAND	High Income
Critical Care Medicine	Annals of Intensive Care	open access	3390	ANN INTENSIVE CARE	2110-5820	2110-5820	CRITICAL CARE MEDICINE	5864	5.7	Q1	1.38	0.9949	GERMANY	High Income
Critical Care Medicine	Pediatric Critical Care Medicine	hybrid	4456	PEDIATR CRIT CARE ME	1529-7535	1947-3893	CRITICAL CARE MEDICINE	9217	4	Q1	1.31	0.0676	UNITED STATES	High Income
Critical Care Medicine	JOURNAL OF NEUROTRAUMA	Hybrid	4000	J NEUROTRAUM	0897-7151	1557-9042	CRITICAL CARE MEDICINE	16731	3.9	Q1	0.93	0.1277	UNITED STATES	High Income
Critical Care Medicine	Journal of Intensive Care	open access	2490	J INTENSIVE CARE	2052-0492	2052-0492	CRITICAL CARE MEDICINE	2431	3.8	Q1	1.02	1	ENGLAND	High Income
Critical Care Medicine	Anaesthesia Critical Care & Pain Medicine	Hybrid	2007.8	ANAESTH CRIT CARE PA	2352-5568	2352-5568	CRITICAL CARE MEDICINE	1689	3.7	Q1	0.98	0.3415	FRANCE	High Income
Critical Care Medicine	Current Opinion in Critical Care	hybrid	4456	CURR OPIN CRIT CARE	1070-5295	1531-7072	CRITICAL CARE MEDICINE	3900	3.5	Q1	0.61	0.0985	UNITED STATES	High Income
Dermatology	JOURNAL OF THE AMERICAN ACADEMY OF DERMATOLOGY	hybrid	4200	J AM ACAD DERMATOL	0190-9622	1097-6787	DERMATOLOGY	36661	12.8	Q1	3.65	0.1581	UNITED STATES	High Income
Dermatology	JAMA Dermatology	hybrid	5000	JAMA DERMATOL	2168-6068	2168-6084	DERMATOLOGY	9976	11.5	Q1	3.79	0.1028	UNITED STATES	High Income
Dermatology	BRITISH JOURNAL OF DERMATOLOGY	hybrid	4600	BRIT J DERMATOL	0007-0963	1365-2133	DERMATOLOGY	30809	11	Q1	3.59	0.4145	ENGLAND	High Income
Dermatology	AMERICAN JOURNAL OF CLINICAL DERMATOLOGY	hybrid	5290	AM J CLIN DERMATOL	1175-0561	1179-1888	DERMATOLOGY	5833	8.6	Q1	2.42	0.4074	NEW ZEALAND	High Income
Dermatology	JOURNAL OF THE EUROPEAN ACADEMY OF DERMATOLOGY AND VENEREOLOGY	hybrid	5190	J EUR ACAD DERMATOL	0926-9959	1468-3083	DERMATOLOGY	19895	8.4	Q1	1.96	0.427	ENGLAND	High Income
Dermatology	Burns & Trauma	open access	2400	BURNS TRAUMA	2321-3868	2321-3876	DERMATOLOGY	2051	6.3	Q1	2.26	0.8922	PEOPLES R CHINA	Upper Middle Income
Dermatology	Advances in Wound Care	hybrid	3600	ADV WOUND CARE	2162-1918	2162-1934	DERMATOLOGY	4665	5.8	Q1	1.6	0.1905	UNITED STATES	High Income
Dermatology	JOURNAL OF INVESTIGATIVE DERMATOLOGY	hybrid	3400	J INVEST DERMATOL	0022-202X	1523-1747	DERMATOLOGY	32419	5.7	Q1	2.27	0.7404	UNITED STATES	High Income
Dermatology	JOURNAL DER DEUTSCHEN DERMATOLOGISCHEN GESELLSCHAFT	hybrid	4270	J DTSCH DERMATOL GES	1610-0379	1610-0387	DERMATOLOGY	4221	5.5	Q1	1.29	0.6571	GERMANY	High Income
Dermatology	Psoriasis-Targets and Therapy	open access	2990	PSORIASIS-TARGETS TH	N/A	2230-326X	DERMATOLOGY	444	5.2	Q1	1.41	1	NEW ZEALAND	High Income
Dermatology	CONTACT DERMATITIS	hybrid	4920	CONTACT DERMATITIS	0105-1873	1600-0536	DERMATOLOGY	7292	4.8	Q1	1.1	0.3961	DENMARK	High Income
Dermatology	MYCOSES	hybrid	4550	MYCOSES	0933-7407	1439-0507	DERMATOLOGY	5793	4.1	Q1	1.54	0.2061	GERMANY	High Income
Dermatology	Dermatitis	hybrid	4000	DERMATITIS	1710-3568	2162-5220	DERMATOLOGY	2148	4	Q1	1.63	0.0788	UNITED STATES	High Income
Dermatology	Pigment Cell & Melanoma Research	hybrid	4670	PIGM CELL MELANOMA R	1755-1471	1755-148X	DERMATOLOGY	4805	3.9	Q1	0.79	0.3071	DENMARK	High Income
Dermatology	JOURNAL OF DERMATOLOGICAL SCIENCE	hybrid	3370	J DERMATOL SCI	0923-1811	1873-569X	DERMATOLOGY	6313	3.8	Q1	1.33	0.2111	IRELAND	High Income
Dermatology	WOUND REPAIR AND REGENERATION	hybrid	3570	WOUND REPAIR REGEN	1067-1927	1524-475X	DERMATOLOGY	6991	3.8	Q1	1	0.2429	UNITED STATES	High Income
Dermatology	Actas Dermo-Sifiliograficas	open access	2070.65	ACTAS DERMO-SIFILOGR	0001-7310	1578-2190	DERMATOLOGY	2455	3.8	Q1	0.63	0.9771	SPAIN	High Income
Dermatology	Dermatologic Therapy	hybrid	3900	DERMATOL THER	1396-0296	1529-8019	DERMATOLOGY	7546	3.7	Q1	1.06	0.8038	UNITED STATES	High Income
Dermatology	CLINICAL AND EXPERIMENTAL DERMATOLOGY	hybrid	3400	CLIN EXP DERMATOL	0307-6938	1365-2230	DERMATOLOGY	6332	3.7	Q1	0.8	0.1785	ENGLAND	High Income
Dermatology	EXPERIMENTAL DERMATOLOGY	hybrid	4880	EXP DERMATOL	0906-6705	1600-0625	DERMATOLOGY	9297	3.5	Q1	1.28	0.2466	DENMARK	High Income
Dermatology	Dermatology and Therapy	open access	6850	DERMATOLOGY THER	2193-8210	2190-9172	DERMATOLOGY	2955	3.5	Q1	1.06	0.9875	ENGLAND	High Income
Dermatology	ACTA DERMATO-VENEREOLOGICA	open access	1700	ACTA DERM-VENEREOL	0001-5555	1651-2057	DERMATOLOGY	7813	3.5	Q1	1.03	0.9813	NORWAY	High Income
Dermatology	INTERNATIONAL JOURNAL OF DERMATOLOGY	hybrid	3950	INT J DERMATOL	0011-9059	1365-4632	DERMATOLOGY	9740	3.5	Q1	0.72	0.1166	UNITED STATES	High Income
Emergency Medicine	RESUSCITATION	hybrid	4160	RESUSCITATION	0300-9572	1873-1570	EMERGENCY MEDICINE	17915	6.5	Q1	2.01	0.2541	IRELAND	High Income
Emergency Medicine	Burns & Trauma	open access	2400	BURNS TRAUMA	2321-3868	2321-3876	EMERGENCY MEDICINE	2051	6.3	Q1	2.26	0.8922	PEOPLES R CHINA	Upper Middle Income
Emergency Medicine	World Journal of Emergency Surgery	open access	3790	WORLD J EMERG SURG	1749-7922	1749-7922	EMERGENCY MEDICINE	3439	6	Q1	2.64	0.994	ENGLAND	High Income
Emergency Medicine	ANNALS OF EMERGENCY MEDICINE	hybrid	3850	ANN EMERG MED	0196-0644	1097-6760	EMERGENCY MEDICINE	11720	5	Q1	2.49	0.1641	UNITED STATES	High Income
Emergency Medicine	ACADEMIC EMERGENCY MEDICINE	hybrid	3710	ACAD EMERG MED	1069-6563	1553-2712	EMERGENCY MEDICINE	9852	3.4	Q1	1.64	0.1628	UNITED STATES	High Income
Emergency Medicine	European Journal of Emergency Medicine	hybrid	4079	EUR J EMERG MED	0969-9546	1473-5695	EMERGENCY MEDICINE	1857	3.1	Q1	1.13	0.146	UNITED STATES	High Income
Emergency Medicine	Scandinavian Journal of Trauma Resuscitation & Emergency Medicine	open access	2490	SCAND J TRAUMA RESUS	1757-7241	1757-7241	EMERGENCY MEDICINE	3759	3	Q1	1.38	1	ENGLAND	High Income
Emergency Medicine	Archives of Academic Emergency Medicine	open access	356.29	ARCH ACAD EMERG MED	N/A	2645-4904	EMERGENCY MEDICINE	768	2.9	Q1	1.31	0	IRAN	Upper Middle Income
Emergency Medicine	AMERICAN JOURNAL OF EMERGENCY MEDICINE	hybrid	3540	AM J EMERG MED	0735-6757	1532-8171	EMERGENCY MEDICINE	14466	2.7	Q1	1.38	0.0998	UNITED STATES	High Income
Emergency Medicine	EMERGENCY MEDICINE JOURNAL	hybrid	4203.49	EMERG MED J	1472-0205	1472-0213	EMERGENCY MEDICINE	5878	2.7	Q1	1.23	0.2122	ENGLAND	High Income
Emergency Medicine	BMC EMERGENCY MEDICINE	open access	2590	BMC EMERG MED	1471-227X	1471-227X	EMERGENCY MEDICINE	2154	2.3	Q1	1.12	0.998	ENGLAND	High Income
Endocrinology and Metabolism	Lancet Diabetes & Endocrinology	Hybrid	6620	LANCET DIABETES ENDO	2213-8587	2213-8595	ENDOCRINOLOGY & METABOLISM	19590	44	Q1	8.57	0.1782	ENGLAND	High Income
Endocrinology and Metabolism	Cell Metabolism	Hybrid	9350	CELL METAB	1550-4131	1932-7420	ENDOCRINOLOGY & METABOLISM	58139	27.7	Q1	5.43	0.8103	UNITED STATES	High Income
Endocrinology and Metabolism	ENDOCRINE REVIEWS	Hybrid	3570	ENDOCR REV	0163-769X	1945-7189	ENDOCRINOLOGY & METABOLISM	17365	22	Q1	3.17	0.5167	UNITED STATES	High Income
Endocrinology and Metabolism	Nature Metabolism	Hybrid	12290	NAT METAB	N/A	2522-5812	ENDOCRINOLOGY & METABOLISM	9543	18.9	Q1	4.66	0.2561	ENGLAND	High Income
Endocrinology and Metabolism	TRENDS IN ENDOCRINOLOGY AND METABOLISM	Hybrid	7030	TRENDS ENDOCRIN MET	1043-2760	1879-3061	ENDOCRINOLOGY & METABOLISM	12130	11.4	Q1	1.57	0.3048	UNITED STATES	High Income
Endocrinology and Metabolism	ENDOCRINE PATHOLOGY	Hybrid	4790	ENDOCR PATHOL	1046-3976	1559-0097	ENDOCRINOLOGY & METABOLISM	2232	11.3	Q1	3.04	0.313	UNITED STATES	High Income
Endocrinology and Metabolism	METABOLISM-CLINICAL AND EXPERIMENTAL	Hybrid	5180	METABOLISM	0026-0495	1532-8600	ENDOCRINOLOGY & METABOLISM	19450	10.8	Q1	2.18	0.2555	UNITED STATES	High Income
Endocrinology and Metabolism	Current Obesity Reports	Hybrid	5490	CURR OBES REP	2162-4968	2162-4968	ENDOCRINOLOGY & METABOLISM	3471	9.5	Q1	1.94	0.4107	UNITED STATES	High Income
Endocrinology and Metabolism	Cardiovascular Diabetology	Open Access	3990	CARDIOVASC DIABETOL	N/A	1475-2840	ENDOCRINOLOGY & METABOLISM	13518	8.5	Q1	2.15	0.9976	ENGLAND	High Income
Endocrinology and Metabolism	DIABETOLOGIA	Hybrid	5290	DIABETOLOGIA	0012-186X	1432-0428	ENDOCRINOLOGY & METABOLISM	34619	8.4	Q1	1.92	0.6378	GERMANY	High Income
Endocrinology and Metabolism	JOURNAL OF PINEAL RESEARCH	Hybrid	4760	J PINEAL RES	0742-3098	1600-079X	ENDOCRINOLOGY & METABOLISM	10941	8.3	Q1	2.54	0.2256	DENMARK	High Income
Endocrinology and Metabolism	Obesity Reviews	Hybrid	5190	OBES REV	1467-7881	1467-789X	ENDOCRINOLOGY & METABOLISM	17160	8	Q1	1.54	0.4018	ENGLAND	High Income
Endocrinology and Metabolism	FREE RADICAL BIOLOGY AND MEDICINE	Hybrid	3740	FREE RADICAL BIO MED	0891-5849	1873-4596	ENDOCRINOLOGY & METABOLISM	51005	7.1	Q1	1.64	0.2978	UNITED STATES	High Income
Endocrinology and Metabolism	Molecular Metabolism	Open Access	3870	MOL METAB	2212-8778	2212-8778	ENDOCRINOLOGY & METABOLISM	10607	7	Q1	1.61	0.9501	NETHERLANDS	High Income
Endocrinology and Metabolism	REVIEWS IN ENDOCRINE & METABOLIC DISORDERS	Hybrid	5290	REV ENDOCR METAB DIS	1389-9155	1573-2606	ENDOCRINOLOGY & METABOLISM	4661	6.9	Q1	1.53	0.4177	NETHERLANDS	High Income
Endocrinology and Metabolism	Diabetes & Metabolism Journal	Open access	600	DIABETES METAB J	2233-6079	2233-6087	ENDOCRINOLOGY & METABOLISM	3267	6.8	Q1	1.36	1	SOUTH KOREA	High Income
Endocrinology and Metabolism	FRONTIERS IN NEUROENDOCRINOLOGY	Hybrid	4250	FRONT NEUROENDOCRIN	0091-3022	1095-6808	ENDOCRINOLOGY & METABOLISM	5195	6.5	Q1	1.06	0.3382	UNITED STATES	High Income
Endocrinology and Metabolism	DIABETES	open access	3000	DIABETES	0012-1797	1939-327X	ENDOCRINOLOGY & METABOLISM	47658	6.2	Q1	1.61	0.0307	UNITED STATES	High Income
Endocrinology and Metabolism	DIABETES RESEARCH AND CLINICAL PRACTICE	hybrid	4280	DIABETES RES CLIN PR	0168-8227	1872-8227	ENDOCRINOLOGY & METABOLISM	20236	6.1	Q1	1.57	0.2518	NETHERLANDS	High Income
Endocrinology and Metabolism	BEST PRACTICE & RESEARCH CLINICAL ENDOCRINOLOGY & METABOLISM	hybrid	4150	BEST PRACT RES CL EN	1521-690X	1532-1908	ENDOCRINOLOGY & METABOLISM	5101	6.1	Q1	1.32	0.2563	ENGLAND	High Income
Endocrinology and Metabolism	ANTIOXIDANTS & REDOX SIGNALING	hybrid	4000	ANTIOXID REDOX SIGN	1523-0864	1557-7716	ENDOCRINOLOGY & METABOLISM	24610	5.9	Q1	1.36	0.1143	UNITED STATES	High Income
Endocrinology and Metabolism	THYROID	hybrid	4000	THYROID	1050-7256	1557-9077	ENDOCRINOLOGY & METABOLISM	15751	5.8	Q1	1.55	0.0935	UNITED STATES	High Income
Endocrinology and Metabolism	Diabetes Technology & Therapeutics	hybrid	3600	DIABETES TECHNOL THE	1520-9156	1557-8593	ENDOCRINOLOGY & METABOLISM	6819	5.7	Q1	1.39	0.2131	UNITED STATES	High Income
Endocrinology and Metabolism	DIABETES OBESITY & METABOLISM	open access	5190	DIABETES OBES METAB	1462-8902	1463-1326	ENDOCRINOLOGY & METABOLISM	14709	5.4	Q1	1.35	0.4134	ENGLAND	High Income
Endocrinology and Metabolism	EUROPEAN JOURNAL OF ENDOCRINOLOGY	hybrid	3617	EUR J ENDOCRINOL	0804-4643	1479-683X	ENDOCRINOLOGY & METABOLISM	15977	5.3	Q1	1.28	0.3168	ENGLAND	High Income
Endocrinology and Metabolism	Current Diabetes Reports	hybrid	4590	CURR DIABETES REP	1534-4827	1539-0829	ENDOCRINOLOGY & METABOLISM	6722	5.2	Q1	0.68	0.1961	UNITED STATES	High Income
Endocrinology and Metabolism	JOURNAL OF BONE AND MINERAL RESEARCH	hybrid	3600	J BONE MINER RES	0884-0431	1523-4681	ENDOCRINOLOGY & METABOLISM	25664	5.1	Q1	1.35	0.4289	UNITED STATES	High Income
Endocrinology and Metabolism	JOURNAL OF CLINICAL ENDOCRINOLOGY & METABOLISM	hybrid	3570	J CLIN ENDOCR METAB	0021-972X	1945-7197	ENDOCRINOLOGY & METABOLISM	79005	5	Q1	1.25	0.3382	UNITED STATES	High Income
Endocrinology and Metabolism	BIOFACTORS	hybrid	3950	BIOFACTORS	0951-6433	1872-8081	ENDOCRINOLOGY & METABOLISM	5517	5	Q1	0.87	0.1868	UNITED STATES	High Income
Endocrinology and Metabolism	Biology of Sex Differences	open access	3190	BIOL SEX DIFFER	N/A	2042-6410	ENDOCRINOLOGY & METABOLISM	3131	4.9	Q1	1.41	0.9955	ENGLAND	High Income
Endocrinology and Metabolism	JOURNAL OF CEREBRAL BLOOD FLOW AND METABOLISM	Open access	4000	J CEREBR BLOOD F MET	0271-678X	1559-7016	ENDOCRINOLOGY & METABOLISM	20684	4.9	Q1	1.34	0.3583	UNITED STATES	High Income
Endocrinology and Metabolism	Journal of Obesity & Metabolic Syndrome	open access	0	J OBES METAB SYNDR	2508-6235	2508-7576	ENDOCRINOLOGY & METABOLISM	922	4.7	Q1	0.9	0.9903	SOUTH KOREA	High Income
Endocrinology and Metabolism	DIABETES-METABOLISM RESEARCH AND REVIEWS	hybrid	4550	DIABETES-METAB RES	1520-7552	1520-7560	ENDOCRINOLOGY & METABOLISM	7819	4.6	Q1	1.54	0.3971	ENGLAND	High Income
Endocrinology and Metabolism	DIABETES & METABOLISM	open access	600	DIABETES METAB	1262-3636	1878-1780	ENDOCRINOLOGY & METABOLISM	4113	4.6	Q1	1.35	0.2757	FRANCE	High Income
Endocrinology and Metabolism	Nutrition & Diabetes	open access	3590	NUTR DIABETES	2044-4052	2044-4052	ENDOCRINOLOGY & METABOLISM	2142	4.6	Q1	1.12	1	ENGLAND	High Income
Endocrinology and Metabolism	Diabetes & Metabolic Syndrome-Clinical Research & Reviews	hybrid	3890	DIAB MET SYND CLIN R	1871-4021	1878-0334	ENDOCRINOLOGY & METABOLISM	8464	4.3	Q1	1.84	0.0476	INDIA	Lower Middle Income
Endocrinology and Metabolism	AMERICAN JOURNAL OF PHYSIOLOGY-ENDOCRINOLOGY AND METABOLISM	hybrid	3500	AM J PHYSIOL-ENDOC M	0193-1849	1522-1555	ENDOCRINOLOGY & METABOLISM	18430	4.2	Q1	1.36	0.1117	UNITED STATES	High Income
Endocrinology and Metabolism	Obesity	hybrid	4740	OBESITY	1930-7381	1930-739X	ENDOCRINOLOGY & METABOLISM	20291	4.2	Q1	1.3	0.3001	UNITED STATES	High Income
Endocrinology and Metabolism	Reproductive Biology and Endocrinology	open access	3390	REPROD BIOL ENDOCRIN	N/A	1477-7827	ENDOCRINOLOGY & METABOLISM	8246	4.2	Q1	1.18	1	ENGLAND	High Income
Endocrinology and Metabolism	INTERNATIONAL JOURNAL OF OBESITY	hybrid	4590	INT J OBESITY	0307-0565	1476-5497	ENDOCRINOLOGY & METABOLISM	21656	4.2	Q1	1.04	0.3725	ENGLAND	High Income
Endocrinology and Metabolism	JOURNAL OF INHERITED METABOLIC DISEASE	hybrid	3300	J INHERIT METAB DIS	0141-8955	1573-2665	ENDOCRINOLOGY & METABOLISM	7457	4.2	Q1	0.97	0.4698	GERMANY	High Income
Endocrinology and Metabolism	OSTEOPOROSIS INTERNATIONAL	hybrid	4790	OSTEOPOROSIS INT	0937-941X	1433-2965	ENDOCRINOLOGY & METABOLISM	19068	4.2	Q1	0.92	0.3021	ENGLAND	High Income
Endocrinology and Metabolism	Journal of Clinical and Translational Endocrinology	open access	2940	J CLIN TRANSL ENDOCR	2214-6237	2214-6237	ENDOCRINOLOGY & METABOLISM	816	4.2	Q1	0.76	0.961	NETHERLANDS	High Income
Endocrinology and Metabolism	World Journal of Diabetes	open access	2850	WORLD J DIABETES	N/A	1948-9358	ENDOCRINOLOGY & METABOLISM	4270	4.2	Q1	0.71	0.9945	UNITED STATES	High Income
Endocrinology and Metabolism	Current Osteoporosis Reports	hybrid	4590	CURR OSTEOPOROS REP	1544-1873	1544-2241	ENDOCRINOLOGY & METABOLISM	3633	4.2	Q1	0.63	0.3194	UNITED STATES	High Income
Gastroenterology and Hepatology	Nature Reviews Gastroenterology & Hepatology	subscription	0	NAT REV GASTRO HEPAT	1759-5045	1759-5053	GASTROENTEROLOGY & HEPATOLOGY	26749	45.9	Q1	8.14	0.0432	UNITED STATES	High Income
Gastroenterology and Hepatology	Lancet Gastroenterology & Hepatology	hybrid	6620	LANCET GASTROENTEROL	N/A	2468-1253	GASTROENTEROLOGY & HEPATOLOGY	13312	30.9	Q1	6.52	0.1528	ENGLAND	High Income
Gastroenterology and Hepatology	JOURNAL OF HEPATOLOGY	hybrid	0	J HEPATOL	0168-8278	1600-0641	GASTROENTEROLOGY & HEPATOLOGY	62886	26.8	Q1	5.97	0.4181	NETHERLANDS	High Income
Gastroenterology and Hepatology	Gastroenterology	hybrid	4180	GASTROENTEROLOGY	0016-5085	1528-0012	GASTROENTEROLOGY & HEPATOLOGY	90123	25.7	Q1	5.63	0.4041	UNITED STATES	High Income
Gastroenterology and Hepatology	GUT	hybrid	5054.27	GUT	0017-5749	1468-3288	GASTROENTEROLOGY & HEPATOLOGY	61677	23	Q1	5.87	0.4827	ENGLAND	High Income
Gastroenterology and Hepatology	Clinical and Molecular Hepatology	open access	1500	CLIN MOL HEPATOL	2287-2728	2287-285X	GASTROENTEROLOGY & HEPATOLOGY	3344	14	Q1	2.26	0.9941	SOUTH KOREA	High Income
Gastroenterology and Hepatology	HEPATOLOGY	hybrid	4950	HEPATOLOGY	0270-9139	1527-3350	GASTROENTEROLOGY & HEPATOLOGY	74972	12.9	Q1	3.18	0.2038	UNITED STATES	High Income
Gastroenterology and Hepatology	Gut Microbes	open access	3650	GUT MICROBES	1949-0976	1949-0984	GASTROENTEROLOGY & HEPATOLOGY	14116	12.2	Q1	2.35	0.9906	UNITED STATES	High Income
Gastroenterology and Hepatology	Clinical Gastroenterology and Hepatology	hybrid	4050	CLIN GASTROENTEROL H	1542-3565	1542-7714	GASTROENTEROLOGY & HEPATOLOGY	28542	11.6	Q1	2.78	0.2888	UNITED STATES	High Income
Gastroenterology and Hepatology	Liver Cancer	hybrid	3920	LIVER CANCER	2235-1795	1664-5553	GASTROENTEROLOGY & HEPATOLOGY	3158	11.6	Q1	2.27	1	SWITZERLAND	High Income
Gastroenterology and Hepatology	ENDOSCOPY	hybrid	3260	ENDOSCOPY	0013-726X	1438-8812	GASTROENTEROLOGY & HEPATOLOGY	13895	11.5	Q1	3.12	0.1463	GERMANY	High Income
Gastroenterology and Hepatology	JHEP Reports	open access	2900	JHEP REP	N/A	2589-5559	GASTROENTEROLOGY & HEPATOLOGY	3525	9.5	Q1	2	0.7932	NETHERLANDS	High Income
Gastroenterology and Hepatology	Journal of Crohns & Colitis	hybrid	4414.01	J CROHNS COLITIS	1873-9946	1876-4479	GASTROENTEROLOGY & HEPATOLOGY	14045	8.3	Q1	1.82	0.3328	NETHERLANDS	High Income
Gastroenterology and Hepatology	AMERICAN JOURNAL OF GASTROENTEROLOGY	hybrid	4542	AM J GASTROENTEROL	0002-9270	1572-0241	GASTROENTEROLOGY & HEPATOLOGY	33137	8	Q1	1.99	0.1223	UNITED STATES	High Income
Gastroenterology and Hepatology	Cellular and Molecular Gastroenterology and Hepatology	open access	3030	CELL MOL GASTROENTER	2352-345X	2352-345X	GASTROENTEROLOGY & HEPATOLOGY	5730	7.1	Q1	1.74	0.7523	UNITED STATES	High Income
Gastroenterology and Hepatology	JOURNAL OF GASTROENTEROLOGY	hybrid	4180	J GASTROENTEROL	0944-1174	1435-5922	GASTROENTEROLOGY & HEPATOLOGY	8523	6.9	Q1	1.29	0.3244	JAPAN	High Income
Gastroenterology and Hepatology	GASTROINTESTINAL ENDOSCOPY	hybrid	3450	GASTROINTEST ENDOSC	0016-5107	1097-6779	GASTROENTEROLOGY & HEPATOLOGY	24973	6.7	Q1	1.61	0.1078	UNITED STATES	High Income
Gastroenterology and Hepatology	ALIMENTARY PHARMACOLOGY & THERAPEUTICS	hybrid	5250	ALIMENT PHARM THER	0269-2813	1365-2036	GASTROENTEROLOGY & HEPATOLOGY	23934	6.6	Q1	1.75	0.2893	ENGLAND	High Income
Gastroenterology and Hepatology	Hepatobiliary Surgery and Nutrition	open access	1390	HEPATOBIL SURG NUTR	2304-3881	2304-389X	GASTROENTEROLOGY & HEPATOLOGY	1934	6.1	Q1	1.11	0.947	HONG KONG	High Income
Gastroenterology and Hepatology	Gastric Cancer	hybrid	5290	GASTRIC CANCER	1436-3291	1436-3305	GASTROENTEROLOGY & HEPATOLOGY	7345	6	Q1	1.49	0.3455	JAPAN	High Income
Gastroenterology and Hepatology	LIVER INTERNATIONAL	hybrid	4740	LIVER INT	1478-3223	1478-3231	GASTROENTEROLOGY & HEPATOLOGY	15228	6	Q1	1.46	0.3465	DENMARK	High Income
Gastroenterology and Hepatology	Hepatology International	hybrid	4790	HEPATOL INT	1936-0533	1936-0541	GASTROENTEROLOGY & HEPATOLOGY	5423	5.9	Q1	1.4	0.2456	UNITED STATES	High Income
Gastroenterology and Hepatology	United European Gastroenterology Journal	open access	2930	UNITED EUR GASTROENT	2050-6406	2050-6414	GASTROENTEROLOGY & HEPATOLOGY	4195	5.8	Q1	1.17	0.766	ENGLAND	High Income
Gastroenterology and Hepatology	Hepatology Communications	open access	2800	HEPATOL COMMUN	N/A	2471-254X	GASTROENTEROLOGY & HEPATOLOGY	5169	5.6	Q1	1.23	0.745	UNITED STATES	High Income
Gastroenterology and Hepatology	open access	hybrid	3600	DIGEST ENDOSC	0915-5635	1443-1661	GASTROENTEROLOGY & HEPATOLOGY	5008	5	Q1	1.51	0.1478
Gastroenterology and Hepatology	LIVER TRANSPLANTATION	hybrid	2625	LIVER TRANSPLANT	1527-6465	1527-6473	GASTROENTEROLOGY & HEPATOLOGY	10570	4.7	Q1	1.33	0.1047	UNITED STATES	High Income
Gastroenterology and Hepatology	INFLAMMATORY BOWEL DISEASES	hybrid	3678	INFLAMM BOWEL DIS	1078-0998	1536-4844	GASTROENTEROLOGY & HEPATOLOGY	18601	4.5	Q1	1.02	0.2024	UNITED STATES	High Income
Gastroenterology and Hepatology	Endoscopic Ultrasound	open access	0	ENDOSC ULTRASOUND	2303-9027	2226-7190	GASTROENTEROLOGY & HEPATOLOGY	1431	4.4	Q1	0.83	0.3162	PEOPLES R CHINA	Upper Middle Income
Gastroenterology and Hepatology	Gut Pathogens	open access	3190	GUT PATHOG	1757-4749	1757-4749	GASTROENTEROLOGY & HEPATOLOGY	2424	4.3	Q1	1.01	1	ENGLAND	High Income
Gastroenterology and Hepatology	HELICOBACTER	hybrid	3950	HELICOBACTER	1083-4389	1523-5378	GASTROENTEROLOGY & HEPATOLOGY	4033	4.3	Q1	0.9	0.1525	ENGLAND	High Income
Gastroenterology and Hepatology	WORLD JOURNAL OF GASTROENTEROLOGY	open access	3268	WORLD J GASTROENTERO	1007-9327	2219-2840	GASTROENTEROLOGY & HEPATOLOGY	49945	4.3	Q1	0.78	0.9789	UNITED STATES	High Income
Gastroenterology and Hepatology	DIGESTIVE AND LIVER DISEASE	Hybrid	3300	DIGEST LIVER DIS	1590-8658	1878-3562	GASTROENTEROLOGY & HEPATOLOGY	8612	4	Q1	0.94	0.1785	ITALY	High Income
Gastroenterology and Hepatology	AMERICAN JOURNAL OF PHYSIOLOGY-GASTROINTESTINAL AND LIVER PHYSIOLOGY	Hybrid	3500	AM J PHYSIOL-GASTR L	0193-1857	1522-1547	GASTROENTEROLOGY & HEPATOLOGY	14880	3.9	Q1	1.1	0.0618	UNITED STATES	High Income
Gastroenterology and Hepatology	HEPATOLOGY RESEARCH	Hybrid	3400	HEPATOL RES	1386-6346	1872-034X	GASTROENTEROLOGY & HEPATOLOGY	4988	3.9	Q1	0.99	0.1677	JAPAN	High Income
Gastroenterology and Hepatology	Therapeutic Advances in Gastroenterology	Open Access	2700	THER ADV GASTROENTER	1756-283X	1756-2848	GASTROENTEROLOGY & HEPATOLOGY	3511	3.9	Q1	0.68	0.932	ENGLAND	High Income
Geriatrics and Gerontology	Nature Aging	Hybrid	12290	NATURE AGING	N/A	2662-8465	GERIATRICS & GERONTOLOGY	3203	17	Q1	3.44	0.3015	UNITED STATES	High Income
Geriatrics and Gerontology	Lancet Healthy Longevity	Open access	6070	LANCET HEALTH LONGEV	2666-7568	2666-7568	GERIATRICS & GERONTOLOGY	2102	13.4	Q1	3.15	0.7725	ENGLAND	High Income
Geriatrics and Gerontology	AGEING RESEARCH REVIEWS	Hybrid	4870	AGEING RES REV	1568-1637	1872-9649	GERIATRICS & GERONTOLOGY	17158	12.5	Q1	1.56	0.3132	IRELAND	High Income
Geriatrics and Gerontology	Journal of Cachexia Sarcopenia and Muscle	open access	4910	J CACHEXIA SARCOPENI	2190-5991	2190-6009	GERIATRICS & GERONTOLOGY	10870	9.4	Q1	2.11	0.7221	GERMANY	High Income
Geriatrics and Gerontology	AGING CELL	Open Access	3350	AGING CELL	1474-9718	1474-9726	GERIATRICS & GERONTOLOGY	17555	8	Q1	1.61	0.7209	ENGLAND	High Income
Geriatrics and Gerontology	AGE AND AGEING	Hybrid	3346.88	AGE AGEING	0002-0729	1468-2834	GERIATRICS & GERONTOLOGY	18246	6	Q1	1.41	0.4646	ENGLAND	High Income
Geriatrics and Gerontology	GeroScience	Hybrid	4190	GEROSCIENCE	2509-2715	2509-2723	GERIATRICS & GERONTOLOGY	4500	5.3	Q1	1.47	0.4787	UNITED STATES	High Income
Geriatrics and Gerontology	MECHANISMS OF AGEING AND DEVELOPMENT	Hybrid	4100	MECH AGEING DEV	0047-6374	1872-6216	GERIATRICS & GERONTOLOGY	7521	5.3	Q1	1.03	0.3275	SWITZERLAND	High Income
Geriatrics and Gerontology	Immunity & Ageing	Open Access	3090	IMMUN AGEING	1742-4933	1742-4933	GERIATRICS & GERONTOLOGY	2060	5.2	Q1	1.23	0.9942	ENGLAND	High Income
Geriatrics and Gerontology	JMIR Aging	Open Access	1985	JMIR AGING	N/A	2561-7605	GERIATRICS & GERONTOLOGY	948	5	Q1	1.2	0.9947	CANADA	High Income
Geriatrics and Gerontology	Innovation in Aging	Open Access	3615	INNOV AGING	N/A	2399-5300	GERIATRICS & GERONTOLOGY	1971	4.9	Q1	0.9	0.9524	UNITED STATES	High Income
Geriatrics and Gerontology	JOURNALS OF GERONTOLOGY SERIES B-PSYCHOLOGICAL SCIENCES AND SOCIAL SCIENCES	Hybrid	4198	J GERONTOL B-PSYCHOL	1079-5014	1758-5368	GERIATRICS & GERONTOLOGY	13292	4.8	Q1	1.79	0.1688	UNITED STATES	High Income
Geriatrics and Gerontology	INTERNATIONAL PSYCHOGERIATRICS	Hybrid	3450	INT PSYCHOGERIATR	1041-6102	1741-203X	GERIATRICS & GERONTOLOGY	8720	4.6	Q1	1.38	0.3825	UNITED STATES	High Income
Geriatrics and Gerontology	AMERICAN JOURNAL OF GERIATRIC PSYCHIATRY	Hybrid	4400	AM J GERIAT PSYCHIAT	1064-7481	1545-7214	GERIATRICS & GERONTOLOGY	8439	4.4	Q1	1.62	0.2173	UNITED STATES	High Income
Geriatrics and Gerontology	BIOGERONTOLOGY	Hybrid	4590	BIOGERONTOLOGY	1389-5729	1573-6768	GERIATRICS & GERONTOLOGY	3224	4.4	Q1	1	0.1863	NETHERLANDS	High Income
Geriatrics and Gerontology	JOURNALS OF GERONTOLOGY SERIES A-BIOLOGICAL SCIENCES AND MEDICAL SCIENCES	Hybrid	4197	J GERONTOL A-BIOL	1079-5006	1758-535X	GERIATRICS & GERONTOLOGY	25348	4.3	Q1	1.4	0.2322	UNITED STATES	High Income
Geriatrics and Gerontology	JOURNAL OF THE AMERICAN GERIATRICS SOCIETY	Hybrid	4760	J AM GERIATR SOC	0002-8614	1532-5415	GERIATRICS & GERONTOLOGY	35667	4.3	Q1	1.31	0.1648	UNITED STATES	High Income
Geriatrics and Gerontology	Journal of Nutrition Health & Aging	Open access	3290	J NUTR HEALTH AGING	1279-7707	1760-4788	GERIATRICS & GERONTOLOGY	8053	4.3	Q1	1.11	0.8886	FRANCE	High Income
Hematology	Journal of Hematology & Oncology	open access	4690	J HEMATOL ONCOL	N/A	1756-8722	HEMATOLOGY	22387	29.5	Q1	4.16	0.997	ENGLAND	High Income
Hematology	BLOOD	hybrid	6600	BLOOD	0006-4971	1528-0020	HEMATOLOGY	168059	21	Q1	3.53	0.2677	UNITED STATES	High Income
Hematology	CIRCULATION RESEARCH	hybrid	5209	CIRC RES	0009-7330	1524-4571	HEMATOLOGY	62714	16.5	Q1	4.22	0.1967	UNITED STATES	High Income
Hematology	Lancet Haematology	hybrid	6620	LANCET HAEMATOL	2352-3026	N/A	HEMATOLOGY	7013	15.4	Q1	3.86	0.1455	ENGLAND	High Income
Hematology	Blood Cancer Journal	open access	4990	BLOOD CANCER J	2044-5385	2044-5385	HEMATOLOGY	6925	12.9	Q1	2.09	0.9968	ENGLAND	High Income
Hematology	LEUKEMIA	hybrid	4990	LEUKEMIA	0887-6924	1476-5551	HEMATOLOGY	31578	12.8	Q1	2.12	0.5456	ENGLAND	High Income
Hematology	Blood Cancer Discovery	hybrid	8000	BLOOD CANCER DISCOV	2643-3230	2643-3249	HEMATOLOGY	1059	11.5	Q1	2.55	0.3548	UNITED STATES	High Income
Hematology	AMERICAN JOURNAL OF HEMATOLOGY	hybrid	5190	AM J HEMATOL	0361-8609	1096-8652	HEMATOLOGY	15828	10.1	Q1	1.83	0.2912	UNITED STATES	High Income
Hematology	Experimental Hematology & Oncology	open access	3190	EXP HEMATOL ONCOL	N/A	2162-3619	HEMATOLOGY	2300	9.4	Q1	1.6	1	ENGLAND	High Income
Hematology	HAEMATOLOGICA	open access	3264.62	HAEMATOLOGICA	0390-6078	1592-8721	HEMATOLOGY	21989	8.2	Q1	1.9	0.9841	ITALY	High Income
Hematology	HemaSphere	open access	2250	HEMASPHERE	N/A	2572-9241	HEMATOLOGY	2389	7.6	Q1	1.01	0.7203	UNITED STATES	High Income
Hematology	ARTERIOSCLEROSIS THROMBOSIS AND VASCULAR BIOLOGY	hybrid	5200	ARTERIOSCL THROM VAS	1079-5642	1524-4636	HEMATOLOGY	34056	7.4	Q1	1.77	0.2065	UNITED STATES	High Income
Hematology	Blood Advances	Open access	4560	BLOOD ADV	2473-9529	2473-9537	HEMATOLOGY	20123	7.4	Q1	1.74	0.9687	UNITED STATES	High Income
Hematology	BLOOD REVIEWS	hybrid	5070	BLOOD REV	0268-960X	1532-1681	HEMATOLOGY	5016	6.9	Q1	1.22	0.2759	ENGLAND	High Income
Hematology	JOURNAL OF THROMBOSIS AND HAEMOSTASIS	hybrid	3750	J THROMB HAEMOST	1538-7933	1538-7836	HEMATOLOGY	22924	5.5	Q1	2.26	0.5519	UNITED STATES	High Income
Hematology	CRITICAL REVIEWS IN ONCOLOGY HEMATOLOGY	hybrid	3690	CRIT REV ONCOL HEMAT	1040-8428	1879-0461	HEMATOLOGY	11380	5.5	Q1	0.88	0.2205	UNITED STATES	High Income
Hematology	BRITISH JOURNAL OF HAEMATOLOGY	hybrid	4940	BRIT J HAEMATOL	0007-1048	1365-2141	HEMATOLOGY	26906	5.1	Q1	0.95	0.3097	ENGLAND	High Income
Hematology	SEMINARS IN HEMATOLOGY	hybrid	3910	SEMIN HEMATOL	0037-1963	1532-8686	HEMATOLOGY	2177	5	Q1	0.99	0.2069	UNITED STATES	High Income
Hematology	JOURNAL OF CEREBRAL BLOOD FLOW AND METABOLISM	Open access	4000	J CEREBR BLOOD F MET	0271-678X	1559-7016	HEMATOLOGY	20684	4.9	Q1	1.34	0.3583	UNITED STATES	High Income
Hematology	BONE MARROW TRANSPLANTATION	hybrid	4690	BONE MARROW TRANSPL	0268-3369	1476-5365	HEMATOLOGY	14809	4.5	Q1	0.9	0.235	ENGLAND	High Income
Hematology	STEM CELLS	hybrid	4000	STEM CELLS	1066-5099	1549-4918	HEMATOLOGY	16723	4	Q1	0.92	0.3041	UNITED STATES	High Income
Hematology	THROMBOSIS RESEARCH	hybrid	4170	THROMB RES	0049-3848	1879-2472	HEMATOLOGY	13200	3.7	Q1	1.22	0.2773	UNITED STATES	High Income
Hematology	CYTOTHERAPY	hybrid	3300	CYTOTHERAPY	1465-3249	1477-2566	HEMATOLOGY	6945	3.7	Q1	0.81	0.3333	ENGLAND	High Income
Immunology	NATURE IMMUNOLOGY	hybrid	12290	NAT IMMUNOL	1529-2908	1529-2916	IMMUNOLOGY	54409	27.7	Q1	5.19	0.2249	UNITED STATES	High Income
Immunology	Immunity	Hybrid	9350	IMMUNITY	1074-7613	1097-4180	IMMUNOLOGY	72423	25.5	Q1	4.86	0.7329	UNITED STATES	High Income
Immunology	Cellular & Molecular Immunology	Hybrid	4990	CELL MOL IMMUNOL	1672-7681	2042-0226	IMMUNOLOGY	14443	21.8	Q1	2.29	0.4931	PEOPLES R CHINA	Upper Middle Income
Immunology	Science Immunology	Open access	4950	SCI IMMUNOL	2470-9468	2470-9468	IMMUNOLOGY	12436	17.6	Q1	4.18	0.1348	UNITED STATES	High Income
Immunology	TRENDS IN IMMUNOLOGY	Hybrid	7030	TRENDS IMMUNOL	1471-4906	1471-4981	IMMUNOLOGY	16454	13.1	Q1	1.38	0.3991	UNITED STATES	High Income
Immunology	Lancet HIV	Hybrid	6620	LANCET HIV	2352-3018	2352-3018	IMMUNOLOGY	5604	12.8	Q1	2.42	0.37	ENGLAND	High Income
Immunology	JOURNAL OF EXPERIMENTAL MEDICINE	Open access	2000	J EXP MED	0022-1007	1540-9538	IMMUNOLOGY	63828	12.6	Q1	2.93	0.9668	UNITED STATES	High Income
Immunology	ALLERGY	Hybrid	5150	ALLERGY	0105-4538	1398-9995	IMMUNOLOGY	26189	12.6	Q1	2.14	0.4951	ENGLAND	High Income
Immunology	JOURNAL OF ALLERGY AND CLINICAL IMMUNOLOGY	Hybrid	4000	J ALLERGY CLIN IMMUN	0091-6749	1097-6825	IMMUNOLOGY	58005	11.4	Q1	2.64	0.3785	UNITED STATES	High Income
Immunology	Journal for ImmunoTherapy of Cancer	Open access	2972	J IMMUNOTHER CANCER	N/A	2051-1426	IMMUNOLOGY	26773	10.3	Q1	2.01	0.9898	ENGLAND	High Income
Immunology	Journal of Neuroinflammation	Open access	3790	J NEUROINFLAMM	N/A	1742-2094	IMMUNOLOGY	26903	9.3	Q1	1.93	1	ENGLAND	High Income
Immunology	AUTOIMMUNITY REVIEWS	Hybrid	4990	AUTOIMMUN REV	1568-9972	1873-0183	IMMUNOLOGY	13267	9.2	Q1	1.31	0.3027	UNITED STATES	High Income
Immunology	BRAIN BEHAVIOR AND IMMUNITY	Hybrid	4880	BRAIN BEHAV IMMUN	0889-1591	1090-2139	IMMUNOLOGY	27017	8.8	Q1	2.63	0.4338	UNITED STATES	High Income
Immunology	Emerging Microbes & Infections	Open access	2990	EMERG MICROBES INFEC	N/A	2222-1751	IMMUNOLOGY	10536	8.4	Q1	2.73	0.9591	ENGLAND	High Income
Immunology	CLINICAL REVIEWS IN ALLERGY & IMMUNOLOGY	Hybrid	3490	CLIN REV ALLERG IMMU	1080-0549	1559-0267	IMMUNOLOGY	6064	8.4	Q1	1.7	0.2993	UNITED STATES	High Income
Immunology	CLINICAL INFECTIOUS DISEASES	hybrid	4536	CLIN INFECT DIS	1058-4838	1537-6591	IMMUNOLOGY	81709	8.2	Q1	2.36	0.4497	UNITED STATES	High Income
Immunology	Journal of Allergy and Clinical Immunology-In Practice	Hybrid	4000	J ALLER CL IMM-PRACT	2213-2198	2213-2201	IMMUNOLOGY	15521	8.2	Q1	1.38	0.2646	NETHERLANDS	High Income
Immunology	Cancer Immunology Research	Hybrid	8000	CANCER IMMUNOL RES	2326-6066	2326-6074	IMMUNOLOGY	12302	8.1	Q1	1.93	0.2913	UNITED STATES	High Income
Immunology	JOURNAL OF AUTOIMMUNITY	Hybrid	5220	J AUTOIMMUN	0896-8411	1095-9157	IMMUNOLOGY	10599	7.9	Q1	1.9	0.3757	ENGLAND	High Income
Immunology	Seminars in Immunopathology	Hybrid	3590	SEMIN IMMUNOPATHOL	1863-2297	1863-2300	IMMUNOLOGY	5955	7.9	Q1	1.45	0.5714	GERMANY	High Income
Immunology	Mucosal Immunology	Hybrid	4990	MUCOSAL IMMUNOL	1933-0219	1935-3456	IMMUNOLOGY	10403	7.9	Q1	1.26	0.9837	UNITED STATES	High Income
Immunology	IMMUNOLOGICAL REVIEWS	Hybrid	4760	IMMUNOL REV	0105-2896	1600-065X	IMMUNOLOGY	18599	7.5	Q1	0.9	0.2951	DENMARK	High Income
Immunology	SEMINARS IN IMMUNOLOGY	Hybrid	4230	SEMIN IMMUNOL	1044-5323	1096-3618	IMMUNOLOGY	7034	7.4	Q1	0.77	0.4171	ENGLAND	High Income
Immunology	EMERGING INFECTIOUS DISEASES	Open Access	0	EMERG INFECT DIS	1080-6040	1080-6059	IMMUNOLOGY	34317	7.2	Q1	1.68	0.9614	UNITED STATES	High Income
Immunology	JOURNAL OF CLINICAL IMMUNOLOGY	Hybrid	4990	J CLIN IMMUNOL	0271-9142	1573-2592	IMMUNOLOGY	7180	7.2	Q1	1.32	0.4868	UNITED STATES	High Income
Immunology	npj Vaccines	Open access	3690	NPJ VACCINES	N/A	2059-0105	IMMUNOLOGY	3923	6.9	Q1	1.51	1	ENGLAND	High Income
Immunology	CURRENT OPINION IN IMMUNOLOGY	Hybrid	4280	CURR OPIN IMMUNOL	0952-7915	1879-0372	IMMUNOLOGY	9701	6.6	Q1	0.75	0.3529	ENGLAND	High Income
Immunology	OncoImmunology	open access	3175	ONCOIMMUNOLOGY	2162-402X	2162-402X	IMMUNOLOGY	15263	6.5	Q1	1.31	1	UNITED STATES	High Income
Immunology	CLINICAL AND EXPERIMENTAL ALLERGY	Hybrid	4640	CLIN EXP ALLERGY	0954-7894	1365-2222	IMMUNOLOGY	10940	6.3	Q1	0.89	0.415	ENGLAND	High Income
Immunology	ALLERGOLOGY INTERNATIONAL	Open Access	2280	ALLERGOL INT	1323-8930	1440-1592	IMMUNOLOGY	3646	6.2	Q1	1.07	0.9573	JAPAN	High Income
Immunology	ImmunoTargets and Therapy	Open Access	3300	IMMUNOTARGETS THER	N/A	2253-1556	IMMUNOLOGY	780	6.2	Q1	0.72	0.9796	NEW ZEALAND	High Income
Immunology	JOURNAL OF INVESTIGATIONAL ALLERGOLOGY AND CLINICAL IMMUNOLOGY	Open Access	1637.29	J INVEST ALLERG CLIN	1018-9068	1698-0808	IMMUNOLOGY	2623	6.1	Q1	0.8	0.9268	SPAIN	High Income
Immunology	HLA	Hybrid	4550	HLA	2059-2302	2059-2310	IMMUNOLOGY	1565	5.9	Q1	0.73	0.3247	UNITED STATES	High Income
Immunology	ANNALS OF ALLERGY ASTHMA & IMMUNOLOGY	Hybrid	3000	ANN ALLERG ASTHMA IM	1081-1206	1534-4436	IMMUNOLOGY	10520	5.8	Q1	0.85	0.2084	UNITED STATES	High Income
Immunology	Frontiers in Immunology	Open Access	3295	FRONT IMMUNOL	1664-3224	1664-3224	IMMUNOLOGY	190251	5.7	Q1	0.95	0.9967	SWITZERLAND	High Income
Immunology	MEDICAL MICROBIOLOGY AND IMMUNOLOGY	Hybrid	4690	MED MICROBIOL IMMUN	0300-8584	1432-1831	IMMUNOLOGY	2456	5.5	Q1	0.94	0.4568	GERMANY	High Income
Immunology	Virulence	Open Access	2990	VIRULENCE	2150-5594	2150-5608	IMMUNOLOGY	7200	5.5	Q1	0.89	1	UNITED STATES	High Income
Immunology	Expert Review of Vaccines	Open Access	4450	EXPERT REV VACCINES	1476-0584	1744-8395	IMMUNOLOGY	5989	5.5	Q1	0.79	0.4932	ENGLAND	High Income
Immunology	BIODRUGS	Hybrid	4990	BIODRUGS	1173-8804	1179-190X	IMMUNOLOGY	2891	5.4	Q1	1.07	0.5	NEW ZEALAND	High Income
Immunology	CURRENT ALLERGY AND ASTHMA REPORTS	Hybrid	4390	CURR ALLERGY ASTHM R	1529-7322	1534-6315	IMMUNOLOGY	3543	5.4	Q1	0.69	0.2148	UNITED STATES	High Income
Immunology	TRANSPLANTATION	Hybrid	4668	TRANSPLANTATION	0041-1337	1534-6080	IMMUNOLOGY	22905	5.3	Q1	1.64	0.1341	UNITED STATES	High Income
Immunology	Immunity & Ageing	Open Access	3090	IMMUN AGEING	1742-4933	1742-4933	IMMUNOLOGY	2060	5.2	Q1	1.23	0.9942	ENGLAND	High Income
Immunology	Vaccines	open access	3052.63	VACCINES-BASEL	N/A	2076-393X	IMMUNOLOGY	25994	5.2	Q1	1.23	0.9961	SWITZERLAND	High Income
Infectious Diseases	LANCET INFECTIOUS DISEASES	Hybrid	6620	LANCET INFECT DIS	1473-3099	1474-4457	INFECTIOUS DISEASES	41047	36.4	Q1	8.48	0.3171	UNITED STATES	High Income
Infectious Diseases	Lancet Microbe	Hybrid	6620	LANCET MICROBE	N/A	2666-5247	INFECTIOUS DISEASES	4532	20.9	Q1	4.47	0.7446	ENGLAND	High Income
Infectious Diseases	JOURNAL OF INFECTION	Open Access	4195.17	J INFECTION	0163-4453	1532-2742	INFECTIOUS DISEASES	13934	14.3	Q1	2.81	0.3814	UNITED STATES	High Income
Infectious Diseases	Lancet HIV	Hybrid	6620	LANCET HIV	2352-3018	2352-3018	INFECTIOUS DISEASES	5604	12.8	Q1	2.42	0.37	ENGLAND	High Income
Infectious Diseases	CLINICAL MICROBIOLOGY AND INFECTION	Hybrid	3780	CLIN MICROBIOL INFEC	1198-743X	1469-0691	INFECTIOUS DISEASES	27311	10.9	Q1	2.56	0.6213	ENGLAND	High Income
Infectious Diseases	Eurosurveillance	Open Access	0	EUROSURVEILLANCE	1025-496X	1560-7917	INFECTIOUS DISEASES	13064	9.9	Q1	3.85	0.9585	SWEDEN	High Income
Infectious Diseases	JOURNAL OF TRAVEL MEDICINE	Hybrid	4386	J TRAVEL MED	1195-1982	1708-8305	INFECTIOUS DISEASES	4344	9.1	Q1	1.57	0.3616	UNITED STATES	High Income
Infectious Diseases	Emerging Microbes & Infections	Open access	2990	EMERG MICROBES INFEC	N/A	2222-1751	INFECTIOUS DISEASES	10536	8.4	Q1	2.73	0.9591	ENGLAND	High Income
Infectious Diseases	CLINICAL INFECTIOUS DISEASES	hybrid	4536	CLIN INFECT DIS	1058-4838	1537-6591	INFECTIOUS DISEASES	81709	8.2	Q1	2.36	0.4497	UNITED STATES	High Income
Infectious Diseases	EMERGING INFECTIOUS DISEASES	Open Access	0	EMERG INFECT DIS	1080-6040	1080-6059	INFECTIOUS DISEASES	34317	7.2	Q1	1.68	0.9614	UNITED STATES	High Income
Infectious Diseases	Travel Medicine and Infectious Disease	Open access	3270	TRAVEL MED INFECT DI	1477-8939	1873-0442	INFECTIOUS DISEASES	3940	6.3	Q1	1.79	0.5313	ENGLAND	High Income
Infectious Diseases	Virulence	Open access	2990	VIRULENCE	2150-5594	2150-5608	INFECTIOUS DISEASES	7200	5.5	Q1	0.89	1	UNITED STATES	High Income
Infectious Diseases	INFECTION	Hybrid	4590	INFECTION	0300-8126	1439-0973	INFECTIOUS DISEASES	6136	5.4	Q1	1.14	0.5996	GERMANY	High Income
Infectious Diseases	JOURNAL OF INFECTIOUS DISEASES	Open access	2500	J INFECT DIS	0022-1899	1537-6613	INFECTIOUS DISEASES	43095	5	Q1	1.39	0.4358	UNITED STATES	High Income
Infectious Diseases	International Journal of Antimicrobial Agents	Hybrid	3280	INT J ANTIMICROB AG	0924-8579	1872-7913	INFECTIOUS DISEASES	14855	4.9	Q1	2.43	0.2937	NETHERLANDS	High Income
Infectious Diseases	Infectious Diseases of Poverty	Open access	2680	INFECT DIS POVERTY	2095-5162	2049-9957	INFECTIOUS DISEASES	4077	4.8	Q1	1.81	1	PEOPLES R CHINA	Upper Middle Income
Infectious Diseases	INTERNATIONAL JOURNAL OF INFECTIOUS DISEASES	Open access	2500	INT J INFECT DIS	1201-9712	1878-3511	INFECTIOUS DISEASES	20984	4.8	Q1	1.56	0.9547	ENGLAND	High Income
Infectious Diseases	Antimicrobial Resistance and Infection Control	Hybrid	3090	ANTIMICROB RESIST IN	2047-2994	2047-2994	INFECTIOUS DISEASES	6532	4.8	Q1	1.12	0.9934	ENGLAND	High Income
Infectious Diseases	Journal of Infection and Public Health	Open access	2310	J INFECT PUBLIC HEAL	1876-0341	1876-035X	INFECTIOUS DISEASES	6683	4.7	Q1	1.32	0.9565	SAUDI ARABIA	High Income
Infectious Diseases	Infectious Diseases and Therapy	Open access	6850	INFECT DIS THER	2193-8229	2193-6382	INFECTIOUS DISEASES	2892	4.7	Q1	0.93	0.985	ENGLAND	High Income
Infectious Diseases	Journal of the International AIDS Society	Open access	2340	J INT AIDS SOC	N/A	1758-2652	INFECTIOUS DISEASES	6453	4.6	Q1	0.81	0.6815	ENGLAND	High Income
Infectious Diseases	INTERNATIONAL JOURNAL OF HYGIENE AND ENVIRONMENTAL HEALTH	Hybrid	3690	INT J HYG ENVIR HEAL	1438-4639	1618-131X	INFECTIOUS DISEASES	7865	4.5	Q1	1.33	0.4624	GERMANY	High Income
Infectious Diseases	JOURNAL OF MICROBIOLOGY IMMUNOLOGY AND INFECTION	Open access	2000	J MICROBIOL IMMUNOL	1684-1182	1995-9133	INFECTIOUS DISEASES	4504	4.5	Q1	1.27	0.9577	TAIWAN	High Income
Infectious Diseases	Current Opinion in HIV and AIDS	Hybrid	4668	CURR OPIN HIV AIDS	1746-630X	1746-6318	INFECTIOUS DISEASES	2509	4.5	Q1	0.53	0.2558	UNITED STATES	High Income
Infectious Diseases	Antibiotics-Basel	Open access	3277.32	ANTIBIOTICS-BASEL	2079-6382	2079-6382	INFECTIOUS DISEASES	24141	4.3	Q1	1.06	0.9963	SWITZERLAND	High Income
Infectious Diseases	Influenza and Other Respiratory Viruses	Open access	4158	INFLUENZA OTHER RESP	1750-2640	1750-2659	INFECTIOUS DISEASES	3319	4.3	Q1	0.81	0.727	ENGLAND	High Income
Infectious Diseases	Expert Review of Anti-Infective Therapy	hybrid	5000	EXPERT REV ANTI-INFE	1478-7210	1744-8336	INFECTIOUS DISEASES	6152	4.2	Q1	0.74	0.1024	ENGLAND	High Income
Infectious Diseases	One Health	Open access	2710	ONE HEALTH-AMSTERDAM	N/A	2352-7714	INFECTIOUS DISEASES	2207	4.1	Q1	1.1	0.9442	NETHERLANDS	High Income
Infectious Diseases	ACS Infectious Diseases	hybrid	4500	ACS INFECT DIS	2373-8227	N/A	INFECTIOUS DISEASES	6249	4	Q1	1.06	0.1925	UNITED STATES	High Income
Infectious Diseases	Infectious Diseases	hybrid	3650	INFECT DIS-NOR	2374-4235	2374-4243	INFECTIOUS DISEASES	2362	4	Q1	0.79	0.2823	NORWAY	High Income
Infectious Diseases	Journal of Hospital Infection	Hybrid	3540	J HOSP INFECT	0195-6701	1532-2939	INFECTIOUS DISEASES	10480	3.9	Q1	1.22	0.3556	ENGLAND	High Income
Infectious Diseases	JOURNAL OF ANTIMICROBIAL CHEMOTHERAPY	Hybrid	3553.02	J ANTIMICROB CHEMOTH	0305-7453	1460-2091	INFECTIOUS DISEASES	33199	3.9	Q1	1.11	0.2982	ENGLAND	High Income
Medicine, General & Internal	LANCET	hybrid	7170	LANCET	0140-6736	1474-547X	MEDICINE, GENERAL & INTERNAL	336057	98.4	Q1	24.06	0.2597	ENGLAND	High Income
Medicine, General & Internal	NEW ENGLAND JOURNAL OF MEDICINE	open access	0	NEW ENGL J MED	0028-4793	1533-4406	MEDICINE, GENERAL & INTERNAL	404835	96.2	Q1	25.23	0.038	UNITED STATES	High Income
Medicine, General & Internal	BMJ-British Medical Journal	open access	4219.65	BMJ-BRIT MED J	0959-535X	1756-1833	MEDICINE, GENERAL & INTERNAL	163066	93.6	Q1	10.42	0.818	ENGLAND	High Income
Medicine, General & Internal	Nature Reviews Disease Primers	subscription	0	NAT REV DIS PRIMERS	2056-676X	2056-676X	MEDICINE, GENERAL & INTERNAL	31331	76.9	Q1	18.46	0.0342	ENGLAND	High Income
Medicine, General & Internal	Lancet Digital Health	open access	6070	LANCET DIGIT HEALTH	N/A	2589-7500	MEDICINE, GENERAL & INTERNAL	6727	23.8	Q1	5.1	0.7926	ENGLAND	High Income
Medicine, General & Internal	JAMA Internal Medicine	hybrid	5000	JAMA INTERN MED	2168-6106	2168-6114	MEDICINE, GENERAL & INTERNAL	24993	22.5	Q1	4.88	0.1971	UNITED STATES	High Income
Medicine, General & Internal	ANNALS OF INTERNAL MEDICINE	open access	990	ANN INTERN MED	0003-4819	1539-3704	MEDICINE, GENERAL & INTERNAL	64849	19.6	Q1	4.45	0.0044	UNITED STATES	High Income
Medicine, General & Internal	Military Medical Research	open access	0	MILITARY MED RES	2095-7467	2054-9369	MEDICINE, GENERAL & INTERNAL	4376	16.7	Q1	2.76	1	PEOPLES R CHINA	Upper Middle Income
Medicine, General & Internal	JAMA Network Open	open access	3000	JAMA NETW OPEN	2574-3805	2574-3805	MEDICINE, GENERAL & INTERNAL	58150	10.5	Q1	2.77	0.9991	UNITED STATES	High Income
Medicine, General & Internal	PLOS MEDICINE	open access	6300	PLOS MED	1549-1277	1549-1676	MEDICINE, GENERAL & INTERNAL	42360	10.5	Q1	2.48	0.9953	UNITED STATES	High Income
Medicine, General & Internal	EClinicalMedicine	open access	5000	ECLINICALMEDICINE	N/A	2589-5370	MEDICINE, GENERAL & INTERNAL	13947	9.6	Q1	2.58	0.784	ENGLAND	High Income
Medicine, General & Internal	CANADIAN MEDICAL ASSOCIATION JOURNAL	open access	3500	CAN MED ASSOC J	0820-3946	1488-2329	MEDICINE, GENERAL & INTERNAL	18285	9.4	Q1	2.33	0.9644	CANADA	High Income
Medicine, General & Internal	Journal of Cachexia Sarcopenia and Muscle	open access	4910	J CACHEXIA SARCOPENI	2190-5991	2190-6009	MEDICINE, GENERAL & INTERNAL	10870	9.4	Q1	2.11	0.7221	GERMANY	High Income
Medicine, General & Internal	JOURNAL OF TRAVEL MEDICINE	hybrid	4386	J TRAVEL MED	1195-1982	1708-8305	MEDICINE, GENERAL & INTERNAL	4344	9.1	Q1	1.57	0.3616	UNITED STATES	High Income
Medicine, General & Internal	JOURNAL OF INTERNAL MEDICINE	hybrid	4550	J INTERN MED	0954-6820	1365-2796	MEDICINE, GENERAL & INTERNAL	14604	9	Q1	1.98	0.569	ENGLAND	High Income
Medicine, General & Internal	BMJ Evidence-Based Medicine	open access	4219.65	BMJ EVID-BASED MED	2515-446X	2515-4478	MEDICINE, GENERAL & INTERNAL	1759	9	Q1	1.36	0.3732	ENGLAND	High Income
Medicine, General & Internal	Cochrane Database of Systematic Reviews	hybrid	5100	COCHRANE DB SYST REV	1469-493X	1361-6137	MEDICINE, GENERAL & INTERNAL	77231	8.8	Q1	1.48	0	ENGLAND	High Income
Medicine, General & Internal	JOURNAL OF THE ROYAL SOCIETY OF MEDICINE	hybrid	4200	J ROY SOC MED	0141-0768	1758-1095	MEDICINE, GENERAL & INTERNAL	5120	8.8	Q1	1.36	0.4468	ENGLAND	High Income
Medicine, General & Internal	CHINESE MEDICAL JOURNAL	open access	2000	CHINESE MED J-PEKING	0366-6999	2542-5641	MEDICINE, GENERAL & INTERNAL	13086	7.5	Q1	1.31	0.9942	PEOPLES R CHINA	Upper Middle Income
Medicine, General & Internal	BRITISH MEDICAL BULLETIN	hybrid	4094.83	BRIT MED BULL	0007-1420	1471-8391	MEDICINE, GENERAL & INTERNAL	5253	7.4	Q1	1.32	0.3596	ENGLAND	High Income
Medicine, General & Internal	QJM-AN INTERNATIONAL JOURNAL OF MEDICINE	hybrid	4114.71	QJM-INT J MED	1460-2725	1460-2393	MEDICINE, GENERAL & INTERNAL	6657	7.3	Q1	1.19	0.2383	ENGLAND	High Income
Medicine, General & Internal	BMC Medicine	open access	3890	BMC MED	1741-7015	1741-7015	MEDICINE, GENERAL & INTERNAL	26282	7	Q1	1.88	1	ENGLAND	High Income
Medicine, General & Internal	MAYO CLINIC PROCEEDINGS	open access	3000	MAYO CLIN PROC	0025-6196	1942-5546	MEDICINE, GENERAL & INTERNAL	20213	6.9	Q1	1.56	0.307	UNITED STATES	High Income
Medicine, General & Internal	MEDICAL JOURNAL OF AUSTRALIA	hybrid	3240	MED J AUSTRALIA	0025-729X	1326-5377	MEDICINE, GENERAL & INTERNAL	12406	6.7	Q1	1.27	0.5172	AUSTRALIA	High Income
Medicine, General & Internal	Deutsches Arzteblatt International	open access	0	DTSCH ARZTEBL INT	1866-0452	1866-0452	MEDICINE, GENERAL & INTERNAL	8614	6.5	Q1	1.56	0	GERMANY	High Income
Medicine, General & Internal	Translational Research	hybrid	3910	TRANSL RES	1931-5244	1878-1810	MEDICINE, GENERAL & INTERNAL	6757	6.4	Q1	2.17	0.3415	UNITED STATES	High Income
Medicine, General & Internal	Systematic Reviews	open access	2890	SYST REV-LONDON	N/A	2046-4053	MEDICINE, GENERAL & INTERNAL	16981	6.3	Q1	0.61	0.9987	ENGLAND	High Income
Medicine, General & Internal	European Journal of Internal Medicine	hybrid	3520	EUR J INTERN MED	0953-6205	1879-0828	MEDICINE, GENERAL & INTERNAL	7785	5.9	Q1	1.27	0.2557	NETHERLANDS	High Income
Medicine, General & Internal	BRITISH JOURNAL OF GENERAL PRACTICE	Open access	1294.6	BRIT J GEN PRACT	0960-1643	1478-5242	MEDICINE, GENERAL & INTERNAL	8869	5.3	Q1	2.28	0.9135	ENGLAND	High Income
Medicine, General & Internal	AMYLOID-JOURNAL OF PROTEIN FOLDING DISORDERS	hybrid	4390	AMYLOID	1350-6129	1744-2818	MEDICINE, GENERAL & INTERNAL	2221	5.2	Q1	1.18	0.3125	UNITED STATES	High Income
Medicine, General & Internal	American Journal of Medicine	hybrid	3520	AM J MED	0002-9343	1555-7162	MEDICINE, GENERAL & INTERNAL	23832	5.1	Q1	0.92	0.1173	UNITED STATES	High Income
Medicine, General & Internal	ANNALS OF MEDICINE	open access	2990	ANN MED	0785-3890	1365-2060	MEDICINE, GENERAL & INTERNAL	7923	4.9	Q1	1.33	0.9838	SWEDEN	High Income
Medicine, General & Internal	AMERICAN JOURNAL OF CHINESE MEDICINE	hybrid	2500	AM J CHINESE MED	0192-415X	1793-6853	MEDICINE, GENERAL & INTERNAL	5228	4.8	Q1	1.66	0.0245	UNITED STATES	High Income
Medicine, General & Internal	Journal of Translational Internal Medicine	open access	2732.12	J TRANSL INTERN MED	2450-131X	2224-4018	MEDICINE, GENERAL & INTERNAL	889	4.7	Q1	0.67	0.944	PEOPLES R CHINA	Upper Middle Income
Medicine, General & Internal	EUROPEAN JOURNAL OF CLINICAL INVESTIGATION	hybrid	3900	EUR J CLIN INVEST	0014-2972	1365-2362	MEDICINE, GENERAL & INTERNAL	8415	4.4	Q1	0.98	0.2871	GERMANY	High Income
Medicine, General & Internal	JOURNAL OF URBAN HEALTH-BULLETIN OF THE NEW YORK ACADEMY OF MEDICINE	hybrid	4590	J URBAN HEALTH	1099-3460	1468-2869	MEDICINE, GENERAL & INTERNAL	5513	4.3	Q1	1.5	0.3234	UNITED STATES	High Income
Medicine, General & Internal	AMERICAN JOURNAL OF PREVENTIVE MEDICINE	hybrid	3000	AM J PREV MED	0749-3797	1873-2607	MEDICINE, GENERAL & INTERNAL	24323	4.3	Q1	1.41	0.2833	UNITED STATES	High Income
Medicine, General & Internal	JOURNAL OF GENERAL INTERNAL MEDICINE	hybrid	4990	J GEN INTERN MED	0884-8734	1525-1497	MEDICINE, GENERAL & INTERNAL	29770	4.3	Q1	1.34	0.2208	UNITED STATES	High Income
Medicine, General & Internal	Preventive Medicine	hybrid	3500	PREV MED	0091-7435	1096-0260	MEDICINE, GENERAL & INTERNAL	18889	4.3	Q1	1.2	0.3427	UNITED STATES	High Income
Medicine, General & Internal	DM DISEASE-A-MONTH	hybrid	2900	DM-DIS MON	0011-5029	1557-8194	MEDICINE, GENERAL & INTERNAL	1323	3.8	Q1	0.98	0.0308	UNITED STATES	High Income
Medicine, General & Internal	Polish Archives of Internal Medicine-Polskie Archiwum Medycyny Wewnetrznej	open access	1092.48	POL ARCH INTERN MED	0032-3772	1897-9483	MEDICINE, GENERAL & INTERNAL	2142	3.8	Q1	0.77	0.9738	POLAND	High Income
Medicine, General & Internal	Journal of Evidence Based Medicine	open access	2000	J EVID-BASED MED	1756-5383	1756-5391	MEDICINE, GENERAL & INTERNAL	1083	3.6	Q1	0.88	0.32	PEOPLES R CHINA	Upper Middle Income
Medicine, General & Internal	CLINICAL MEDICINE	open access	1219	CLIN MED	1470-2118	1473-4893	MEDICINE, GENERAL & INTERNAL	4991	3.6	Q1	0.85	0.9459	ENGLAND	High Income
Medicine, General & Internal	POSTGRADUATE MEDICAL JOURNAL	hybrid	4056.23	POSTGRAD MED J	0032-5473	1469-0756	MEDICINE, GENERAL & INTERNAL	7699	3.6	Q1	0.82	0.2054	ENGLAND	High Income
Medicine, General & Internal	BMC Family Practice	open access	2690	BMC FAM PRACT	N/A	1471-2296	MEDICINE, GENERAL & INTERNAL	6478	3.2	Q1	1.43	1	ENGLAND	High Income
Medicine, General & Internal	JOURNAL OF PAIN AND SYMPTOM MANAGEMENT	hybrid	3000	J PAIN SYMPTOM MANAG	0885-3924	1873-6513	MEDICINE, GENERAL & INTERNAL	14594	3.2	Q1	1.3	0.2836	UNITED STATES	High Income
Medicine, General & Internal	Internal and Emergency Medicine	hybrid	4590	INTERN EMERG MED	1828-0447	1970-9366	MEDICINE, GENERAL & INTERNAL	4471	3.2	Q1	0.82	0.3769	ITALY	High Income
Medicine, General & Internal	International Journal of Medical Sciences	open access	2353.58	INT J MED SCI	1449-1907	1449-1907	MEDICINE, GENERAL & INTERNAL	7790	3.2	Q1	0.76	0.9962	AUSTRALIA	High Income
Medicine, General & Internal	Presse Medicale	open access	1640	PRESSE MED	0755-4982	2213-0276	MEDICINE, GENERAL & INTERNAL	2261	3.2	Q1	0.57	0.4286	FRANCE	High Income
Medicine, General & Internal	Frontiers in Medicine	open access	3295	FRONT MED-LAUSANNE	N/A	2296-858X	MEDICINE, GENERAL & INTERNAL	31707	3.1	Q1	0.84	0.9944	SWITZERLAND	High Income
Medicine, General & Internal	HONG KONG MEDICAL JOURNAL	open access	0	HONG KONG MED J	1024-2708	1024-2708	MEDICINE, GENERAL & INTERNAL	1893	3.1	Q1	0.52	0.9798	HONG KONG	High Income
Medicine, General & Internal	JOURNAL OF WOMENS HEALTH	hybrid	3600	J WOMENS HEALTH	1540-9996	1931-843X	MEDICINE, GENERAL & INTERNAL	8678	3	Q1	1.16	0.0747	UNITED STATES	High Income
Medicine, General & Internal	Journal of Personalized Medicine	open access	2939.72	J PERS MED	N/A	2075-4426	MEDICINE, GENERAL & INTERNAL	12728	3	Q1	1.05	0.9966	SWITZERLAND	High Income
Medicine, General & Internal	JOURNAL OF KOREAN MEDICAL SCIENCE	open access	931.68	J KOREAN MED SCI	1011-8934	1598-6357	MEDICINE, GENERAL & INTERNAL	9328	3	Q1	0.98	0.9898	SOUTH KOREA	High Income
Medicine, General & Internal	Journal of Clinical Medicine	hybrid	1219	J CLIN MED	N/A	2077-0383	MEDICINE, GENERAL & INTERNAL	75455	3	Q1	0.92	0.9973	SWITZERLAND	High Income
Medicine, General & Internal	Diagnostics	open access	2939.4	DIAGNOSTICS	N/A	2075-4418	MEDICINE, GENERAL & INTERNAL	24805	3	Q1	0.87	0.9976	SWITZERLAND	High Income
Medicine, General & Internal	Archives of Medical Science	open access	1092.8	ARCH MED SCI	1734-1922	1896-9151	MEDICINE, GENERAL & INTERNAL	4899	3	Q1	0.7	0.9839	POLAND	High Income
Medicine, General & Internal	JOURNAL OF MEDICAL ECONOMICS	open access	4965	J MED ECON	1369-6998	1941-837X	MEDICINE, GENERAL & INTERNAL	3346	2.9	Q1	0.96	0.9734	UNITED STATES	High Income
Medicine, General & Internal	MEDICAL PRINCIPLES AND PRACTICE	open access	0	MED PRIN PRACT	1011-7571	1423-0151	MEDICINE, GENERAL & INTERNAL	2995	2.9	Q1	0.7	0.9949	KUWAIT	High Income
Medicine, General & Internal	Dental and Medical Problems	open access	1748.3	DENT MED PROBL	1644-387X	2300-9020	MEDICINE, GENERAL & INTERNAL	896	2.7	Q1	1.05	0.987	POLAND	High Income
Medicine, General & Internal	JOURNAL OF THE FORMOSAN MEDICAL ASSOCIATION	open access	1500	J FORMOS MED ASSOC	0929-6646	1876-0821	MEDICINE, GENERAL & INTERNAL	5916	2.6	Q1	0.91	0.925	TAIWAN	High Income
Medicine, General & Internal	Sexual Medicine	open access	2625	SEX MED-UK	N/A	2050-1161	MEDICINE, GENERAL & INTERNAL	1481	2.6	Q1	0.88	0.9342	ENGLAND	High Income
Medicine, General & Internal	POSTGRADUATE MEDICINE	hybrid	5000	POSTGRAD MED	0032-5481	1941-9260	MEDICINE, GENERAL & INTERNAL	3729	2.6	Q1	0.7	0.1815	UNITED STATES	High Income
Medicine, General & Internal	YONSEI MEDICAL JOURNAL	open access	550	YONSEI MED J	0513-5796	1976-2437	MEDICINE, GENERAL & INTERNAL	5105	2.6	Q1	0.62	0.9947	SOUTH KOREA	High Income
Medicine, General & Internal	MEDICINA CLINICA	hybrid	2580.25	MED CLIN-BARCELONA	0025-7753	1578-8989	MEDICINE, GENERAL & INTERNAL	3530	2.6	Q1	0.53	0.056	SPAIN	High Income
Medicine, General & Internal	JOURNAL OF THE NATIONAL MEDICAL ASSOCIATION	hybrid	3000	J NATL MED ASSOC	0027-9684	1943-4693	MEDICINE, GENERAL & INTERNAL	4004	2.5	Q1	0.83	0.0854	UNITED STATES	High Income
Medicine, General & Internal	ANNALS ACADEMY OF MEDICINE SINGAPORE	open access	372.88	ANN ACAD MED SINGAP	N/A	2972-4066	MEDICINE, GENERAL & INTERNAL	2652	2.5	Q1	0.6	0.9934	SINGAPORE	High Income
Medicine, General & Internal	Journal of the American Board of Family Medicine	open access	0	J AM BOARD FAM MED	1557-2625	1558-7118	MEDICINE, GENERAL & INTERNAL	4119	2.4	Q1	1.36	0.9361	UNITED STATES	High Income
Medicine, General & Internal	FAMILY PRACTICE	hybrid	4892	FAM PRACT	0263-2136	1460-2229	MEDICINE, GENERAL & INTERNAL	4970	2.4	Q1	1.04	0.2987	ENGLAND	High Income
Medicine, General & Internal	BMJ Open	open access	2812.99	BMJ OPEN	2044-6055	2044-6055	MEDICINE, GENERAL & INTERNAL	82146	2.4	Q1	0.68	0.9943	ENGLAND	High Income
Medicine, General & Internal	Medicina-Lithuania	open access	2485.87	MEDICINA-LITHUANIA	1010-660X	1648-9144	MEDICINE, GENERAL & INTERNAL	15115	2.4	Q1	0.67	0.9972	LITHUANIA	High Income
Medicine, General & Internal	Journal of Hospital Medicine	hybrid	3240	J HOSP MED	1553-5592	1553-5606	MEDICINE, GENERAL & INTERNAL	3869	2.4	Q1	0.65	0.125	UNITED STATES	High Income
Medicine, General & Internal	CURRENT MEDICAL RESEARCH AND OPINION	hybrid	5000	CURR MED RES OPIN	0300-7995	1473-4877	MEDICINE, GENERAL & INTERNAL	7701	2.4	Q1	0.5	0.3933	ENGLAND	High Income
Obstetrics & Gynecology	HUMAN REPRODUCTION UPDATE	Hybrid	4137.69	HUM REPROD UPDATE	1355-4786	1460-2369	OBSTETRICS & GYNECOLOGY	13203	14.8	Q1	3.62	0.3383	ENGLAND	High Income
Obstetrics & Gynecology	AMERICAN JOURNAL OF OBSTETRICS AND GYNECOLOGY	Hybrid	5250	AM J OBSTET GYNECOL	0002-9378	1097-6868	OBSTETRICS & GYNECOLOGY	46711	8.7	Q1	3.4	0.2083	UNITED STATES	High Income
Obstetrics & Gynecology	Human Reproduction Open	Open access	2105.09	HUM REPROD OPEN	N/A	2399-3529	OBSTETRICS & GYNECOLOGY	2032	8.3	Q1	3.06	0.913	ENGLAND	High Income
Obstetrics & Gynecology	FERTILITY AND STERILITY	Hybrid	4020	FERTIL STERIL	0015-0282	1556-5653	OBSTETRICS & GYNECOLOGY	43277	6.6	Q1	2.25	0.7047	UNITED STATES	High Income
Obstetrics & Gynecology	ULTRASOUND IN OBSTETRICS & GYNECOLOGY	Hybrid	4700	ULTRASOUND OBST GYN	0960-7692	1469-0705	OBSTETRICS & GYNECOLOGY	16824	6.1	Q1	2.19	0.3162	UNITED STATES	High Income
Obstetrics & Gynecology	HUMAN REPRODUCTION	Hybrid	4267.44	HUM REPROD	0268-1161	1460-2350	OBSTETRICS & GYNECOLOGY	35937	6	Q1	2.18	0.2891	ENGLAND	High Income
Obstetrics & Gynecology	OBSTETRICS AND GYNECOLOGY	Hybrid	2400	OBSTET GYNECOL	0029-7844	0029-7844	OBSTETRICS & GYNECOLOGY	36311	5.7	Q1	2.27	0.1767	UNITED STATES	High Income
Obstetrics & Gynecology	BREAST	Open access	2810	BREAST	0960-9776	1532-3080	OBSTETRICS & GYNECOLOGY	7526	5.7	Q1	1.56	0.8235	ENGLAND	High Income
Obstetrics & Gynecology	BJOG-AN INTERNATIONAL JOURNAL OF OBSTETRICS AND GYNAECOLOGY	Hybrid	4940	BJOG-INT J OBSTET GY	1470-0328	1471-0528	OBSTETRICS & GYNECOLOGY	18444	4.7	Q1	1.95	0.4407	ENGLAND	High Income
Obstetrics & Gynecology	Gynecologic Oncology	hybrid	4060	GYNECOL ONCOL	0090-8258	1095-6859	OBSTETRICS & GYNECOLOGY	25508	4.5	Q1	1.31	0.2589	UNITED STATES	High Income
Obstetrics & Gynecology	Women and Birth	Hybrid	2530	WOMEN BIRTH	1871-5192	1878-1799	OBSTETRICS & GYNECOLOGY	4075	4.4	Q1	2.19	0.2937	NETHERLANDS	High Income
Obstetrics & Gynecology	INTERNATIONAL JOURNAL OF GYNECOLOGICAL CANCER	Hybrid	3703	INT J GYNECOL CANCER	1048-891X	1525-1438	OBSTETRICS & GYNECOLOGY	9676	4.1	Q1	1.1	0.129	UNITED STATES	High Income
Obstetrics & Gynecology	Breast Cancer	Hybrid	3690	BREAST CANCER-TOKYO	1340-6868	1880-4233	OBSTETRICS & GYNECOLOGY	3624	4	Q1	0.93	0.3431	JAPAN	High Income
Obstetrics & Gynecology	BEST PRACTICE & RESEARCH CLINICAL OBSTETRICS & GYNAECOLOGY	Hybrid	4160	BEST PRACT RES CL OB	1521-6934	1532-1932	OBSTETRICS & GYNECOLOGY	5885	3.9	Q1	1.66	0.1185	ENGLAND	High Income
Obstetrics & Gynecology	MATURITAS	Hybrid	4260	MATURITAS	0378-5122	1873-4111	OBSTETRICS & GYNECOLOGY	10245	3.9	Q1	1.23	0.2113	NETHERLANDS	High Income
Obstetrics & Gynecology	American Journal of Obstetrics & Gynecology MFM	Hybrid	2780	AM J OBST GYNEC MFM	2589-9333	2589-9333	OBSTETRICS & GYNECOLOGY	2520	3.8	Q1	1.52	0.1391	UNITED STATES	High Income
Obstetrics & Gynecology	REPRODUCTIVE BIOMEDICINE ONLINE	Hybrid	3140	REPROD BIOMED ONLINE	1472-6483	1472-6491	OBSTETRICS & GYNECOLOGY	10432	3.7	Q1	1.32	0.181	ENGLAND	High Income
Obstetrics & Gynecology	MOLECULAR HUMAN REPRODUCTION	Hybrid	4139.13	MOL HUM REPROD	1360-9947	1460-2407	OBSTETRICS & GYNECOLOGY	5423	3.6	Q1	1.17	0.1845	UNITED STATES	High Income
Obstetrics & Gynecology	ACTA OBSTETRICIA ET GYNECOLOGICA SCANDINAVICA	Open access	2780	ACTA OBSTET GYN SCAN	0001-6349	1600-0412	OBSTETRICS & GYNECOLOGY	10183	3.5	Q1	1.35	0.7309	DENMARK	High Income
Obstetrics & Gynecology	Journal of Minimally Invasive Gynecology	Hybrid	3000	J MINIM INVAS GYN	1553-4650	1553-4669	OBSTETRICS & GYNECOLOGY	5902	3.5	Q1	1.23	0.0661	UNITED STATES	High Income
Obstetrics & Gynecology	BMJ Sexual & Reproductive Health	Hybrid	4221.62	BMJ SEX REPROD HEAL	2515-1991	2515-2009	OBSTETRICS & GYNECOLOGY	650	3.4	Q1	1.16	0.2741	ENGLAND	High Income
Obstetrics & Gynecology	Journal of Gynecologic Oncology	Open access	1000	J GYNECOL ONCOL	2005-0380	2005-0399	OBSTETRICS & GYNECOLOGY	2364	3.4	Q1	1.12	0.9905	SOUTH KOREA	High Income
Obstetrics & Gynecology	Journal of Pregnancy	Open access	950	J PREGNANCY	2090-2727	2090-2735	OBSTETRICS & GYNECOLOGY	972	3.2	Q1	0.94	1	UNITED STATES	High Income
Obstetrics & Gynecology	JOURNAL OF ASSISTED REPRODUCTION AND GENETICS	Hybrid	4390	J ASSIST REPROD GEN	1058-0468	1573-7330	OBSTETRICS & GYNECOLOGY	9435	3.2	Q1	0.93	0.144	UNITED STATES	High Income
Obstetrics & Gynecology	SEMINARS IN PERINATOLOGY	Hybrid	3990	SEMIN PERINATOL	0146-0005	1558-075X	OBSTETRICS & GYNECOLOGY	4526	3.2	Q1	0.8	0.2	UNITED STATES	High Income
Obstetrics & Gynecology	Therapeutic Advances in Reproductive Health	Open Access	2000	THER ADV REPROD HEAL	N/A	2633-4941	OBSTETRICS & GYNECOLOGY	118	3.1	Q1	0.64	0.7727	ENGLAND	High Income
Obstetrics & Gynecology	JOURNAL OF WOMENS HEALTH	Hybrid	3600	J WOMENS HEALTH	1540-9996	1931-843X	OBSTETRICS & GYNECOLOGY	8678	3	Q1	1.16	0.0747	UNITED STATES	High Income
Obstetrics & Gynecology	PLACENTA	Hybrid	3610	PLACENTA	0143-4004	1532-3102	OBSTETRICS & GYNECOLOGY	10221	3	Q1	1.14	0.2739	ENGLAND	High Income
Obstetrics & Gynecology	International Breastfeeding Journal	Open Access	2890	INT BREASTFEED J	1746-4358	1746-4358	OBSTETRICS & GYNECOLOGY	2213	2.9	Q1	1.28	0.9921	ENGLAND	High Income
Obstetrics & Gynecology	BIRTH-ISSUES IN PERINATAL CARE	Hybrid	4720	BIRTH-ISS PERINAT C	0730-7659	1523-536X	OBSTETRICS & GYNECOLOGY	2889	2.8	Q1	1.23	0.3574	UNITED STATES	High Income
Obstetrics & Gynecology	BMC Pregnancy and Childbirth	Open Access	3090	BMC PREGNANCY CHILDB	N/A	1471-2393	OBSTETRICS & GYNECOLOGY	20752	2.8	Q1	1.14	0.9973	ENGLAND	High Income
Obstetrics & Gynecology	MENOPAUSE-THE JOURNAL OF THE NORTH AMERICAN MENOPAUSE SOCIETY	Hybrid	3516	MENOPAUSE	1072-3714	1530-0374	OBSTETRICS & GYNECOLOGY	7205	2.8	Q1	1.14	0.1332	UNITED STATES	High Income
Obstetrics & Gynecology	CONTRACEPTION	Hybrid	3400	CONTRACEPTION	0010-7824	1879-0518	OBSTETRICS & GYNECOLOGY	6845	2.8	Q1	1.07	0.2157	UNITED STATES	High Income
Oncology	CA-A CANCER JOURNAL FOR CLINICIANS	open access	4120	CA-CANCER J CLIN	0007-9235	1542-4863	ONCOLOGY	65911	503.1	Q1	88.75	0.9268	UNITED STATES	High Income
Oncology	Nature Reviews Clinical Oncology	subscription only	12290	NAT REV CLIN ONCOL	1759-4774	1759-4782	ONCOLOGY	27709	81.1	Q1	10.56	0.0147	ENGLAND	High Income
Oncology	NATURE REVIEWS CANCER	subscription only	4200	NAT REV CANCER	1474-175X	1474-1768	ONCOLOGY	59496	72.5	Q1	9.96	0.0076	ENGLAND	High Income
Oncology	ANNALS OF ONCOLOGY	hybrid	4593.98	ANN ONCOL	0923-7534	1569-8041	ONCOLOGY	64002	56.7	Q1	7.49	0.8805	NETHERLANDS	High Income
Oncology	CANCER CELL	hybrid	9350	CANCER CELL	1535-6108	1878-3686	ONCOLOGY	52068	48.8	Q1	7.56	0.7865	UNITED STATES	High Income
Oncology	JOURNAL OF CLINICAL ONCOLOGY	hybrid	5150	J CLIN ONCOL	0732-183X	1527-7755	ONCOLOGY	169257	42.1	Q1	6.46	0.2996	UNITED STATES	High Income
Oncology	LANCET ONCOLOGY	hybrid	6620	LANCET ONCOL	1470-2045	1474-5488	ONCOLOGY	72752	41.6	Q1	9.64	0.1831	ENGLAND	High Income
Oncology	Cancer Discovery	hybrid	11000	CANCER DISCOV	2159-8274	2159-8290	ONCOLOGY	33545	29.7	Q1	6.62	0.3696	UNITED STATES	High Income
Oncology	Journal of Hematology & Oncology	open access	4690	J HEMATOL ONCOL	N/A	1756-8722	ONCOLOGY	22387	29.5	Q1	4.16	0.997	ENGLAND	High Income
Oncology	Molecular Cancer	open access	4890	MOL CANCER	N/A	1476-4598	ONCOLOGY	36560	27.7	Q1	5.26	1	ENGLAND	High Income
Oncology	Nature Cancer	hybrid	12290	NAT CANCER	N/A	2662-1347	ONCOLOGY	6853	23.5	Q1	4.87	0.2857	ENGLAND	High Income
Oncology	JAMA Oncology	hybrid	5000	JAMA ONCOL	2374-2437	2374-2445	ONCOLOGY	28299	22.5	Q1	4.87	0.244	UNITED STATES	High Income
Oncology	Journal of Thoracic Oncology	hybrid	4000	J THORAC ONCOL	1556-0864	1556-1380	ONCOLOGY	25813	21	Q1	4.26	0.8371	UNITED STATES	High Income
Oncology	Cancer Communications	open access	2800	CANCER COMMUN	N/A	2523-3548	ONCOLOGY	5020	20.1	Q1	3.06	0.6532	PEOPLES R CHINA	Upper Middle Income
Oncology	NEURO-ONCOLOGY	hybrid	4796	NEURO-ONCOLOGY	1522-8517	1523-5866	ONCOLOGY	23201	16.4	Q1	3.38	0.3125	UNITED STATES	High Income
Oncology	Trends in Cancer	hybrid	7030	TRENDS CANCER	2405-8025	2405-8033	ONCOLOGY	7958	14.3	Q1	2.14	0.4259	UNITED STATES	High Income
Oncology	Blood Cancer Journal	open access	4990	BLOOD CANCER J	2044-5385	2044-5385	ONCOLOGY	6925	12.9	Q1	2.09	0.9968	ENGLAND	High Income
Oncology	LEUKEMIA	hybrid	4990	LEUKEMIA	0887-6924	1476-5551	ONCOLOGY	31578	12.8	Q1	2.12	0.5456	ENGLAND	High Income
Oncology	CANCER RESEARCH	hybrid	8000	CANCER RES	0008-5472	1538-7445	ONCOLOGY	122978	12.5	Q1	2	0.2789	UNITED STATES	High Income
Oncology	SEMINARS IN CANCER BIOLOGY	hybrid	5200	SEMIN CANCER BIOL	1044-579X	1096-3650	ONCOLOGY	17818	12.1	Q1	3.32	0.2883	ENGLAND	High Income
Oncology	JACC: CardioOncology	open access	3866	JACC-CARDIOONCOL	2666-0873	2666-0873	ONCOLOGY	1975	12	Q1	2.12	0.9028	UNITED STATES	High Income
Oncology	Liver Cancer	hybrid	3920	LIVER CANCER	2235-1795	1664-5553	ONCOLOGY	3158	11.6	Q1	2.27	1	SWITZERLAND	High Income
Oncology	Blood Cancer Discovery	hybrid	8000	BLOOD CANCER DISCOV	2643-3230	2643-3249	ONCOLOGY	1059	11.5	Q1	2.55	0.3548	UNITED STATES	High Income
Oncology	JOURNAL OF EXPERIMENTAL & CLINICAL CANCER RESEARCH	open access	3990	J EXP CLIN CANC RES	N/A	1756-9966	ONCOLOGY	24723	11.4	Q1	2.34	0.9989	ITALY	High Income
Oncology	Journal for ImmunoTherapy of Cancer	open access	2972	J IMMUNOTHER CANCER	N/A	2051-1426	ONCOLOGY	26773	10.3	Q1	2.01	0.9898	ENGLAND	High Income
Oncology	CLINICAL CANCER RESEARCH	hybrid	8000	CLIN CANCER RES	1078-0432	1557-3265	ONCOLOGY	93684	10	Q1	2.57	0.3005	UNITED STATES	High Income
Oncology	JNCI-Journal of the National Cancer Institute	hybrid	5177	JNCI-J NATL CANCER I	0027-8874	1460-2105	ONCOLOGY	34479	9.9	Q1	2.15	0.3179	UNITED STATES	High Income
Oncology	BIOCHIMICA ET BIOPHYSICA ACTA-REVIEWS ON CANCER	hybrid	4790	BBA-REV CANCER	0304-419X	1879-2561	ONCOLOGY	9799	9.7	Q1	1.33	0.2222	NETHERLANDS	High Income
Oncology	CANCER TREATMENT REVIEWS	hybrid	4720	CANCER TREAT REV	0305-7372	1532-1967	ONCOLOGY	12161	9.6	Q1	1.49	0.3571	ENGLAND	High Income
Oncology	Biomarker Research	open access	3690	BIOMARK RES	N/A	2050-7771	ONCOLOGY	3399	9.5	Q1	1.55	1	ENGLAND	High Income
Oncology	Experimental Hematology & Oncology	open access	3190	EXP HEMATOL ONCOL	N/A	2162-3619	ONCOLOGY	2300	9.4	Q1	1.6	1	ENGLAND	High Income
Oncology	CANCER LETTERS	hybrid	4260	CANCER LETT	0304-3835	1872-7980	ONCOLOGY	40118	9.1	Q1	1.98	0.2832	NETHERLANDS	High Income
Oncology	European Urology Oncology	hybrid	3790	EUR UROL ONCOL	N/A	2588-9311	ONCOLOGY	3062	8.3	Q1	2.42	0.1852	ENGLAND	High Income
Oncology	Cancer Immunology Research	hybrid	8000	CANCER IMMUNOL RES	2326-6066	2326-6074	ONCOLOGY	12302	8.1	Q1	1.93	0.2913	UNITED STATES	High Income
Oncology	Clinical and Translational Medicine	open access	3470	CLIN TRANSL MED	2001-1326	2001-1326	ONCOLOGY	7154	7.9	Q1	1.56	0.7018	ENGLAND	High Income
Oncology	CANCER AND METASTASIS REVIEWS	hybrid	3590	CANCER METAST REV	0167-7659	1573-7233	ONCOLOGY	7781	7.7	Q1	1.11	0.431	UNITED STATES	High Income
Oncology	Journal of the National Cancer Center	open access	2160	J NATL CANCER CTR	2667-0054	2667-0054	ONCOLOGY	403	7.6	Q1	2.12	0.9759	PEOPLES R CHINA	Upper Middle Income
Oncology	EUROPEAN JOURNAL OF CANCER	hybrid	3840	EUR J CANCER	0959-8049	1879-0852	ONCOLOGY	38165	7.6	Q1	1.68	0.3956	ENGLAND	High Income
Oncology	ESMO Open	open access	3709.93	ESMO OPEN	N/A	2059-7029	ONCOLOGY	6017	7.1	Q1	1.38	0.8113	NETHERLANDS	High Income
Oncology	Chinese Journal of Cancer Research	open access	2500	CHINESE J CANCER RES	1000-9604	1993-0631	ONCOLOGY	2963	7	Q1	0.84	0.943	PEOPLES R CHINA	Upper Middle Income
Oncology	ONCOGENE	hybrid	5690	ONCOGENE	0950-9232	1476-5594	ONCOLOGY	63616	6.9	Q1	1.47	0.3926	ENGLAND	High Income
Oncology	npj Precision Oncology	open access	3790	NPJ PRECIS ONCOL	N/A	2397-768X	ONCOLOGY	2673	6.8	Q1	1.61	0.9969	ENGLAND	High Income
Oncology	npj Breast Cancer	open access	3490	NPJ BREAST CANCER	N/A	2374-4677	ONCOLOGY	3423	6.5	Q1	1.34	1	ENGLAND	High Income
Oncology	OncoImmunology	open access	3175	ONCOIMMUNOLOGY	2162-402X	2162-402X	ONCOLOGY	15263	6.5	Q1	1.31	1	UNITED STATES	High Income
Oncology	INTERNATIONAL JOURNAL OF RADIATION ONCOLOGY BIOLOGY PHYSICS	hybrid	3940	INT J RADIAT ONCOL	0360-3016	1879-355X	ONCOLOGY	41921	6.4	Q1	1.57	0.1622	UNITED STATES	High Income
Oncology	BRITISH JOURNAL OF CANCER	hybrid	4990	BRIT J CANCER	0007-0920	1532-1827	ONCOLOGY	49098	6.4	Q1	1.46	0.5236	ENGLAND	High Income
Oncology	NEOPLASIA	open access	3610	NEOPLASIA	1476-5586	1476-5586	ONCOLOGY	8208	6.3	Q1	1.44	0.9862	UNITED STATES	High Income
Oncology	BREAST CANCER RESEARCH	open access	3990	BREAST CANCER RES	1465-5411	1465-542X	ONCOLOGY	12517	6.1	Q1	1.39	0.9942	ENGLAND	High Income
Oncology	CANCER	hybrid	4740	CANCER-AM CANCER SOC	0008-543X	1097-0142	ONCOLOGY	65115	6.1	Q1	1.29	0.2009	UNITED STATES	High Income
Oncology	Gastric Cancer	hybrid	5290	GASTRIC CANCER	1436-3291	1436-3305	ONCOLOGY	7345	6	Q1	1.49	0.3455	JAPAN	High Income
Oncology	Cancer & Metabolism	hybrid	2990	CANCER METAB	N/A	2049-3002	ONCOLOGY	1467	6	Q1	1.04	1	ENGLAND	High Income
Oncology	Oncogenesis	open access	3990	ONCOGENESIS	2157-9024	2157-9024	ONCOLOGY	4260	5.9	Q1	1.31	1	UNITED STATES	High Income
Oncology	BREAST	open access	2810	BREAST	0960-9776	1532-3080	ONCOLOGY	7526	5.7	Q1	1.56	0.8235	ENGLAND	High Income
Oncology	INTERNATIONAL JOURNAL OF CANCER	hybrid	4840	INT J CANCER	0020-7136	1097-0215	ONCOLOGY	50985	5.7	Q1	1.21	0.3988	SWITZERLAND	High Income
Oncology	JOURNAL OF PATHOLOGY	hybrid	5190	J PATHOL	0022-3417	1096-9896	ONCOLOGY	17724	5.6	Q1	1.8	0.4553	ENGLAND	High Income
Oncology	Cancer Biology & Medicine	open access	2800	CANCER BIOL MED	2095-3941	2095-3941	ONCOLOGY	3331	5.6	Q1	0.97	0.9306	PEOPLES R CHINA	Upper Middle Income
Oncology	Radiology-Imaging Cancer	hybrid	3500	RADIOL-IMAG CANCER	2638-616X	2638-616X	ONCOLOGY	491	5.6	Q1	0.89	0.9265	UNITED STATES	High Income
Oncology	CRITICAL REVIEWS IN ONCOLOGY HEMATOLOGY	hybrid	3690	CRIT REV ONCOL HEMAT	1040-8428	1879-0461	ONCOLOGY	11380	5.5	Q1	0.88	0.2205	UNITED STATES	High Income
Oncology	BIODRUGS	hybrid	4990	BIODRUGS	1173-8804	1179-190X	ONCOLOGY	2891	5.4	Q1	1.07	0.5	NEW ZEALAND	High Income
Oncology	Molecular Therapy Oncolytics	open access	3900	MOL THER ONCOLYTICS	2372-7705	2372-7705	ONCOLOGY	3603	5.3	Q1	1.28	0.8878	UNITED STATES	High Income
Oncology	MOLECULAR CANCER THERAPEUTICS	hybrid	7000	MOL CANCER THER	1535-7163	1538-8514	ONCOLOGY	18993	5.3	Q1	1.23	0.3275	UNITED STATES	High Income
Oncology	Cancer Cell International	open access	2990	CANCER CELL INT	N/A	1475-2867	ONCOLOGY	13672	5.3	Q1	1.12	0.9957	ENGLAND	High Income
Oncology	JCO Precision Oncology	hybrid	3000	JCO PRECIS ONCOL	N/A	2473-4284	ONCOLOGY	4860	5.3	Q1	1.03	0.3794	UNITED STATES	High Income
Oncology	PROSTATE CANCER AND PROSTATIC DISEASES	hybrid	4990	PROSTATE CANCER P D	1365-7852	1476-5608	ONCOLOGY	4090	5.1	Q1	1.26	0.2983	ENGLAND	High Income
Oncology	Lung Cancer-Targets and Therapy	open access	2990	LUNG CANCER-TARGETS	N/A	1179-2728	ONCOLOGY	429	5.1	Q1	0.6	0.8889	NEW ZEALAND	High Income
Oncology	Molecular Oncology	open access	3910	MOL ONCOL	1574-7891	1878-0261	ONCOLOGY	10029	5	Q1	1.24	1	ENGLAND	High Income
Oncology	Advances in Radiation Oncology	open access	2500	RADIOTHER ONCOL	0167-8140	1879-0887	ONCOLOGY	21942	4.9	Q1	1.41	0.3069	UNITED STATES	High Income
Oncology	CELLULAR ONCOLOGY	hybrid	4390	CELL ONCOL	2211-3428	2211-3436	ONCOLOGY	3142	4.9	Q1	1.17	0.2994	NETHERLANDS	High Income
Oncology	Clinical Epigenetics	open access	3390	CLIN EPIGENETICS	1868-7075	1868-7083	ONCOLOGY	7564	4.8	Q1	1.13	0.9933	ENGLAND	High Income
Oncology	CANCER GENE THERAPY	hybrid	4690	CANCER GENE THER	0929-1903	1476-5500	ONCOLOGY	4575	4.8	Q1	1.1	0.3711	ENGLAND	High Income
Oncology	ONCOLOGIST	open access	3669	ONCOLOGIST	1083-7159	1549-490X	ONCOLOGY	17479	4.8	Q1	1.03	0.7947	UNITED STATES	High Income
Oncology	JCO Oncology Practice	hybrid	5150	JCO ONCOL PRACT	2688-1527	2688-1535	ONCOLOGY	3432	4.7	Q1	0.81	0.1116	UNITED STATES	High Income
Oncology	Annual Review of Cancer Biology	open access	0	ANNU REV CANCER BIOL	2472-3428	2472-3428	ONCOLOGY	1012	4.7	Q1	0.78	0.8545	UNITED STATES	High Income
Oncology	Current Oncology Reports	hybrid	4790	CURR ONCOL REP	1523-3790	1534-6269	ONCOLOGY	4869	4.7	Q1	0.68	0.2267	UNITED STATES	High Income
Oncology	CANCER IMMUNOLOGY IMMUNOTHERAPY	open access	4390	CANCER IMMUNOL IMMUN	0340-7004	1432-0851	ONCOLOGY	12545	4.6	Q1	1.01	0.3771	UNITED STATES	High Income
Oncology	Cancer Drug Resistance	open access	2400	CANCER DRUG RESIST	N/A	2578-532X	ONCOLOGY	1342	4.6	Q1	0.61	0.9943	UNITED STATES	High Income
Oncology	Gynecologic Oncology	hybrid	4060	GYNECOL ONCOL	0090-8258	1095-6859	ONCOLOGY	25508	4.5	Q1	1.31	0.2589	UNITED STATES	High Income
Oncology	LUNG CANCER	hybrid	3230	LUNG CANCER	0169-5002	1872-8332	ONCOLOGY	14566	4.5	Q1	1.11	0.3569	NETHERLANDS	High Income
Oncology	Translational Oncology	open access	3130	TRANSL ONCOL	1936-5233	1936-5233	ONCOLOGY	6573	4.5	Q1	1.06	0.9811	UNITED STATES	High Income
Oncology	CANCER SCIENCE	open access	2600	CANCER SCI	1347-9032	1349-7006	ONCOLOGY	19851	4.5	Q1	1.01	0.7361	JAPAN	High Income
Oncology	INTERNATIONAL JOURNAL OF ONCOLOGY	hybrid	2600	INT J ONCOL	1019-6439	1791-2423	ONCOLOGY	17217	4.5	Q1	0.97	0.7823	GREECE	High Income
Oncology	BONE MARROW TRANSPLANTATION	hybrid	4690	BONE MARROW TRANSPL	0268-3369	1476-5365	ONCOLOGY	14809	4.5	Q1	0.9	0.235	ENGLAND	High Income
Oncology	Cancers	open access	3275.88	CANCERS	N/A	2072-6694	ONCOLOGY	102352	4.5	Q1	0.9	0.9952	SWITZERLAND	High Income
Oncology	Cancer Nanotechnology	open access	1890	CANCER NANOTECHNOL	1868-6958	1868-6966	ONCOLOGY	998	4.5	Q1	0.82	1	AUSTRIA	High Income
Ophthalmology	PROGRESS IN RETINAL AND EYE RESEARCH	hybrid	6230	PROG RETIN EYE RES	1350-9462	1873-1635	OPHTHALMOLOGY	11987	18.6	Q1	4.45	0.381	ENGLAND	High Income
Ophthalmology	OPHTHALMOLOGY	hybrid	4590	OPHTHALMOLOGY	0161-6420	1549-4713	OPHTHALMOLOGY	43813	13.1	Q1	5.14	0.2938	UNITED STATES	High Income
Ophthalmology	JAMA Ophthalmology	hybrid	5000	JAMA OPHTHALMOL	2168-6165	2168-6173	OPHTHALMOLOGY	9859	7.8	Q1	3.33	0.1393	UNITED STATES	High Income
Ophthalmology	Ocular Surface	hybrid	4740	OCUL SURF	1542-0124	1937-5913	OPHTHALMOLOGY	6354	5.9	Q1	2.54	0.309	UNITED STATES	High Income
Ophthalmology	SURVEY OF OPHTHALMOLOGY	hybrid	4770	SURV OPHTHALMOL	0039-6257	1879-3304	OPHTHALMOLOGY	7190	5.1	Q1	1.39	0.1323	UNITED STATES	High Income
Ophthalmology	INVESTIGATIVE OPHTHALMOLOGY & VISUAL SCIENCE	open access	1950	INVEST OPHTH VIS SCI	0146-0404	1552-5783	OPHTHALMOLOGY	56224	5	Q1	1.63	0.9914	UNITED STATES	High Income
Ophthalmology	Annual Review of Vision Science	open access	0	ANNU REV VIS SCI	2374-4642	2374-4650	OPHTHALMOLOGY	1508	5	Q1	0.96	0.3421	UNITED STATES	High Income
Ophthalmology	CLINICAL AND EXPERIMENTAL OPHTHALMOLOGY	hybrid	3950	CLIN EXP OPHTHALMOL	1442-6404	1442-9071	OPHTHALMOLOGY	4537	4.9	Q1	1.42	0.2745	AUSTRALIA	High Income
Ophthalmology	Ophthalmology Retina	hybrid	3520	OPHTHALMOL RETINA	2468-6530	N/A	OPHTHALMOLOGY	3222	4.4	Q1	2.1	0.3127	UNITED STATES	High Income
Ophthalmology	AMERICAN JOURNAL OF OPHTHALMOLOGY	hybrid	4390	AM J OPHTHALMOL	0002-9394	1879-1891	OPHTHALMOLOGY	28113	4.1	Q1	2.01	0.2215	UNITED STATES	High Income
Ophthalmology	Contact Lens & Anterior Eye	hybrid	3740	CONTACT LENS ANTERIO	1367-0484	1476-5411	OPHTHALMOLOGY	3019	4.1	Q1	1.76	0.1866	NETHERLANDS	High Income
Ophthalmology	Eye and Vision	open access	2590	EYE VISION	2326-0246	2326-0254	OPHTHALMOLOGY	1419	4.1	Q1	1.65	1	PEOPLES R CHINA	Upper Middle Income
Ophthalmology	BRITISH JOURNAL OF OPHTHALMOLOGY	hybrid	4210.55	BRIT J OPHTHALMOL	0007-1161	1468-2079	OPHTHALMOLOGY	23818	3.7	Q1	1.94	0.2368	ENGLAND	High Income
Ophthalmology	Asia-Pacific Journal of Ophthalmology	open access	1950	ASIA-PAC J OPHTHALMO	N/A	2162-0989	OPHTHALMOLOGY	1858	3.7	Q1	1.16	0.9833	UNITED STATES	High Income
Ophthalmology	CANADIAN JOURNAL OF OPHTHALMOLOGY-JOURNAL CANADIEN D OPHTALMOLOGIE	hybrid	3220	CAN J OPHTHALMOL	0008-4182	1715-3360	OPHTHALMOLOGY	2696	3.3	Q1	1.1	0.0347	CANADA	High Income
Ophthalmology	Ophthalmology Science	open access	2500	OPHTHALMOL SCI	2666-9145	2666-9145	OPHTHALMOLOGY	720	3.2	Q1	1.31	0.9379	UNITED STATES	High Income
Ophthalmology	Eye and Brain	open access	3300	EYE BRAIN	1179-2744	1179-2744	OPHTHALMOLOGY	450	3.1	Q1	1.02	0.9535	NEW ZEALAND	High Income
Ophthalmology	EXPERIMENTAL EYE RESEARCH	hybrid	3860	EXP EYE RES	0014-4835	1096-0007	OPHTHALMOLOGY	15576	3	Q1	1.46	0.2574	UNITED STATES	High Income
Ophthalmology	ACTA OPHTHALMOLOGICA	hybrid	4840	ACTA OPHTHALMOL	1755-375X	1755-3768	OPHTHALMOLOGY	11491	3	Q1	1.11	0.4233	DENMARK	High Income
Ophthalmology	CURRENT OPINION IN OPHTHALMOLOGY	hybrid	4562	CURR OPIN OPHTHALMOL	1040-8738	1531-7021	OPHTHALMOLOGY	4330	3	Q1	0.75	0.0539	UNITED STATES	High Income
Ophthalmology	JOURNAL OF REFRACTIVE SURGERY	hybrid	3000	J REFRACT SURG	1081-597X	1938-2391	OPHTHALMOLOGY	4849	2.9	Q1	1.25	0.1111	UNITED STATES	High Income
Ophthalmology	Journal of Ophthalmic Inflammation and Infection	open access	2190	J OPHTHALMIC INFLAMM	1869-5760	1869-5760	OPHTHALMOLOGY	817	2.9	Q1	1.01	1	GERMANY	High Income
Ophthalmology	Ophthalmology Glaucoma	hybrid	3300	OPHTHALMOL GLAUCOMA	2589-4234	2589-4196	OPHTHALMOLOGY	905	2.8	Q1	1.25	0.274	UNITED STATES	High Income
Ophthalmology	OPHTHALMIC AND PHYSIOLOGICAL OPTICS	hybrid	4050	OPHTHAL PHYSL OPT	0275-5408	1475-1313	OPHTHALMOLOGY	4748	2.8	Q1	1.16	0.4196	ENGLAND	High Income
Ophthalmology	EYE	hybrid	5290	EYE	0950-222X	1476-5454	OPHTHALMOLOGY	14868	2.8	Q1	1.02	0.2976	ENGLAND	High Income
Orthopedics	Journal of Physiotherapy	open access	3450	J PHYSIOTHER	1836-9553	1836-9561	ORTHOPEDICS	2921	9.7	Q1	3.01	0.973	AUSTRALIA	High Income
Orthopedics	Osteoarthritis and Cartilage	hybrid	2590	OSTEOARTHR CARTILAGE	1063-4584	1522-9653	ORTHOPEDICS	20190	7.2	Q1	2.18	0.8356	ENGLAND	High Income
Orthopedics	JOURNAL OF ORTHOPAEDIC & SPORTS PHYSICAL THERAPY	hybrid	3000	J ORTHOP SPORT PHYS	0190-6011	1938-1344	ORTHOPEDICS	9582	6	Q1	2.05	0.0173	UNITED STATES	High Income
Orthopedics	Journal of Orthopaedic Translation	open access	2000	J ORTHOP TRANSL	2214-031X	2214-031X	ORTHOPEDICS	3023	5.9	Q1	2.79	0.9444	NETHERLANDS	High Income
Orthopedics	Bone & Joint Journal	hybrid	4760.48	BONE JOINT J	2049-4394	2049-4394	ORTHOPEDICS	11390	4.9	Q1	2.15	0.0843	ENGLAND	High Income
Orthopedics	Spine Journal	hybrid	4080	SPINE J	1529-9430	1878-1632	ORTHOPEDICS	13354	4.9	Q1	1.7	0.1461	UNITED STATES	High Income
Orthopedics	Bone & Joint Research	open access	3005.06	BONE JOINT RES	2046-3758	2046-3758	ORTHOPEDICS	2676	4.7	Q1	1.4	0.933	ENGLAND	High Income
Orthopedics	JOURNAL OF BONE AND JOINT SURGERY-AMERICAN VOLUME	hybrid	4562	J BONE JOINT SURG AM	0021-9355	1535-1386	ORTHOPEDICS	45590	4.4	Q1	2.11	0.0895	UNITED STATES	High Income
Orthopedics	ARTHROSCOPY-THE JOURNAL OF ARTHROSCOPIC AND RELATED SURGERY	hybrid	3500	ARTHROSCOPY	0749-8063	1526-3231	ORTHOPEDICS	18066	4.4	Q1	1.94	0.0643	UNITED STATES	High Income
Orthopedics	EFORT Open Reviews	open access	2400	EFORT OPEN REV	2396-7544	2058-5241	ORTHOPEDICS	3079	4.3	Q1	1.5	0.8595	ENGLAND	High Income
Orthopedics	CLINICAL ORTHOPAEDICS AND RELATED RESEARCH	hybrid	4562	CLIN ORTHOP RELAT R	0009-921X	1528-1132	ORTHOPEDICS	37997	4.2	Q1	2.11	0.0857	UNITED STATES	High Income
Orthopedics	AMERICAN JOURNAL OF SPORTS MEDICINE	hybrid	4200	AM J SPORT MED	0363-5465	1552-3365	ORTHOPEDICS	36856	4.2	Q1	1.83	0.0737	UNITED STATES	High Income
Orthopedics	Knee Surgery & Related Research	open access	0	KNEE SURG RELAT RES	N/A	2234-2451	ORTHOPEDICS	1332	4.1	Q1	1.52	1	SOUTH KOREA	High Income
Orthopedics	Physical Therapy	hybrid	3880	PHYS THER	0031-9023	1538-6724	ORTHOPEDICS	14922	3.5	Q1	1.61	0.2204	UNITED STATES	High Income
Orthopedics	JOURNAL OF ARTHROPLASTY	hybrid	4380	J ARTHROPLASTY	0883-5403	1532-8406	ORTHOPEDICS	27900	3.4	Q1	1.75	0.0491	UNITED STATES	High Income
Orthopedics	JOR Spine	open access	2360	JOR SPINE	2572-1143	2572-1143	ORTHOPEDICS	736	3.4	Q1	1.42	0.7535	UNITED STATES	High Income
Orthopedics	KNEE SURGERY SPORTS TRAUMATOLOGY ARTHROSCOPY	hybrid	4300	KNEE SURG SPORT TR A	0942-2056	1433-7347	ORTHOPEDICS	21119	3.3	Q1	1.47	0.2873	GERMANY	High Income
Orthopedics	EUROPEAN CELLS & MATERIALS	open access	2500	EUR CELLS MATER	1473-2262	1473-2262	ORTHOPEDICS	2888	3.2	Q1	0.83	0.0598	SWITZERLAND	High Income
Orthopedics	Brazilian Journal of Physical Therapy	hybrid	1800	BRAZ J PHYS THER	1413-3555	1809-9246	ORTHOPEDICS	2582	3.1	Q1	1.38	0.1307	BRAZIL	Upper Middle Income
Orthopedics	Archives of Osteoporosis	hybrid	3790	ARCH OSTEOPOROS	1862-3522	1862-3514	ORTHOPEDICS	3302	3.1	Q1	1.11	0.2423	ENGLAND	High Income
Orthopedics	Journal of Orthopaedics and Traumatology	hybrid	2990	J ORTHOP TRAUMATOL	1590-9921	1590-9999	ORTHOPEDICS	1593	3	Q1	1.32	0.9943	ITALY	High Income
Orthopedics	Current Reviews in Musculoskeletal Medicine	hybrid	4390	CURR REV MUSCULOSKE	1935-973X	1935-9748	ORTHOPEDICS	3076	2.9	Q1	1.36	0.1487	UNITED STATES	High Income
Orthopedics	JOURNAL OF SHOULDER AND ELBOW SURGERY	open access	1250	J SHOULDER ELB SURG	1058-2746	1532-6500	ORTHOPEDICS	18591	2.9	Q1	1.28	0.0939	UNITED STATES	High Income
Orthopedics	Bone & Joint Open	open access	1148.45	BONE JOINT OPEN	2633-1462	2633-1462	ORTHOPEDICS	1007	2.8	Q1	1.37	0.9091	ENGLAND	High Income
Orthopedics	Journal of Orthopaedic Surgery and Research	open access	2890	J ORTHOP SURG RES	1749-799X	1749-799X	ORTHOPEDICS	10472	2.8	Q1	1.16	0.9995	ENGLAND	High Income
Orthopedics	CONNECTIVE TISSUE RESEARCH	hybrid	4000	CONNECT TISSUE RES	0300-8207	1607-8438	ORTHOPEDICS	2799	2.8	Q1	0.83	0.0492	ENGLAND	High Income
Orthopedics	Cartilage	open access	2650	CARTILAGE	1947-6035	1947-6043	ORTHOPEDICS	2282	2.7	Q1	1.24	0.5335	UNITED STATES	High Income
Orthopedics	Journal of ISAKOS Joint Disorders & Orthopaedic Sports Medicine	open access	1500	J ISAKOS	2059-7754	2059-7762	ORTHOPEDICS	532	2.7	Q1	0.62	0.7758	ENGLAND	High Income
Orthopedics	JOURNAL OF THE AMERICAN ACADEMY OF ORTHOPAEDIC SURGEONS	hybrid	4668	J AM ACAD ORTHOP SUR	1067-151X	1940-5480	ORTHOPEDICS	10259	2.6	Q1	1.27	0.0142	UNITED STATES	High Income
Orthopedics	SPINE	hybrid	4668	SPINE	0362-2436	1528-1159	ORTHOPEDICS	44884	2.6	Q1	1.14	0.0762	UNITED STATES	High Income
Orthopedics	EUROPEAN SPINE JOURNAL	hybrid	4190	EUR SPINE J	0940-6719	1432-0932	ORTHOPEDICS	19798	2.6	Q1	0.93	0.2561	UNITED STATES	High Income
Orthopedics	Global Spine Journal	open access	2650	GLOB SPINE J	2192-5682	2192-5690	ORTHOPEDICS	5229	2.6	Q1	0.86	0.9152	GERMANY	High Income
Orthopedics	Journal of Foot and Ankle Research	open access	2800	J FOOT ANKLE RES	N/A	1757-1146	ORTHOPEDICS	2209	2.5	Q1	1.19	1	ENGLAND	High Income
Orthopedics	Osteoporosis and Sarcopenia	open access	0	OSTEOPORO SARCOPENIA	2405-5255	2405-5263	ORTHOPEDICS	242	2.5	Q1	0.75	0.9688	SOUTH KOREA	High Income
Otorhinolaryngology	International Forum of Allergy & Rhinology	hybrid	3900	INT FORUM ALLERGY RH	2042-6976	2042-6984	OTORHINOLARYNGOLOGY	6031	7.2	Q1	2.89	0.1986	UNITED STATES	High Income
Otorhinolaryngology	JAMA Otolaryngology-Head & Neck Surgery	hybrid	5000	JAMA OTOLARYNGOL	2168-6181	2168-619X	OTORHINOLARYNGOLOGY	6678	6	Q1	2.69	0.0497	UNITED STATES	High Income
Otorhinolaryngology	RHINOLOGY	hybrid	2182.1	RHINOLOGY	0300-0729	0300-0729	OTORHINOLARYNGOLOGY	4053	4.8	Q1	2.56	0.0299	NETHERLANDS	High Income
Otorhinolaryngology	Clinical and Experimental Otorhinolaryngology	open access	1000	CLIN EXP OTORHINOLAR	1976-8710	2005-0720	OTORHINOLARYNGOLOGY	1301	2.9	Q1	1.54	0.9922	SOUTH KOREA	High Income
Otorhinolaryngology	JOURNAL OF VESTIBULAR RESEARCH-EQUILIBRIUM & ORIENTATION	hybrid	1500	J VESTIBUL RES-EQUIL	0957-4271	1878-6464	OTORHINOLARYNGOLOGY	1911	2.9	Q1	1.25	0.1374	UNITED STATES	High Income
Otorhinolaryngology	EAR AND HEARING	hybrid	4562	EAR HEARING	0196-0202	1538-4667	OTORHINOLARYNGOLOGY	7836	2.6	Q1	1.77	0.2382	UNITED STATES	High Income
Otorhinolaryngology	Journal of Otolaryngology-Head & Neck Surgery	open access	2790	J OTOLARYNGOL-HEAD N	1916-0216	1916-0216	OTORHINOLARYNGOLOGY	2607	2.6	Q1	1.56	1	CANADA	High Income
Otorhinolaryngology	OTOLARYNGOLOGY-HEAD AND NECK SURGERY	hybrid	3600	OTOLARYNG HEAD NECK	0194-5998	1097-6817	OTORHINOLARYNGOLOGY	17540	2.6	Q1	1.39	0.1297	UNITED STATES	High Income
Otorhinolaryngology	Trends in Hearing	open access	2650	TRENDS HEAR	2331-2165	2331-2165	OTORHINOLARYNGOLOGY	1608	2.6	Q1	1.24	0.913	UNITED STATES	High Income
Otorhinolaryngology	American Journal of Rhinology & Allergy	hybrid	3950	AM J RHINOL ALLERGY	1945-8924	1945-8932	OTORHINOLARYNGOLOGY	4280	2.5	Q1	1.39	0.0565	UNITED STATES	High Income
Otorhinolaryngology	HEARING RESEARCH	hybrid	4010	HEARING RES	0378-5955	1878-5891	OTORHINOLARYNGOLOGY	9917	2.5	Q1	1.23	0.3698	NETHERLANDS	High Income
Otorhinolaryngology	JOURNAL OF VOICE	hybrid	3650	J VOICE	0892-1997	1873-4588	OTORHINOLARYNGOLOGY	7629	2.5	Q1	1.17	0.0551	UNITED STATES	High Income
Otorhinolaryngology	JARO-JOURNAL OF THE ASSOCIATION FOR RESEARCH IN OTOLARYNGOLOGY	hybrid	4390	JARO-J ASSOC RES OTO	1525-3961	1438-7573	OTORHINOLARYNGOLOGY	2251	2.4	Q1	0.9	0.3134	UNITED STATES	High Income
Otorhinolaryngology	HEAD AND NECK-JOURNAL FOR THE SCIENCES AND SPECIALTIES OF THE HEAD AND NECK	hybrid	4760	HEAD NECK-J SCI SPEC	1043-3074	1097-0347	OTORHINOLARYNGOLOGY	14597	2.3	Q1	1.35	0.1477	UNITED STATES	High Income
Otorhinolaryngology	Therapeutic Advances in Allergy & Rhinology	open access	2650	ALLERGY RHINOL	2152-6567	2152-6567	OTORHINOLARYNGOLOGY	394	2.3	Q1	1.01	0.9429
Otorhinolaryngology	DYSPHAGIA	hybrid	4390	DYSPHAGIA	0179-051X	1432-0460	OTORHINOLARYNGOLOGY	5358	2.2	Q1	1.15	0.2612	UNITED STATES	High Income
Otorhinolaryngology	LARYNGOSCOPE	hybrid	4840	LARYNGOSCOPE	0023-852X	1531-4995	OTORHINOLARYNGOLOGY	28078	2.2	Q1	0.89	0.1631	UNITED STATES	High Income
Pathology	Annual Review of Pathology-Mechanisms of Disease	open access	0	ANNU REV PATHOL-MECH	1553-4006	1553-4014	PATHOLOGY	8517	28.4	Q1	6.49	0.3692	UNITED STATES	High Income
Pathology	ENDOCRINE PATHOLOGY	hybrid	4790	ENDOCR PATHOL	1046-3976	1559-0097	PATHOLOGY	2232	11.3	Q1	3.04	0.313	UNITED STATES	High Income
Pathology	ACTA NEUROPATHOLOGICA	Hybrid	4790	ACTA NEUROPATHOL	0001-6322	1432-0533	PATHOLOGY	25777	9.3	Q1	3.09	0.6863	GERMANY	High Income
Pathology	Seminars in Immunopathology	hybrid	3590	SEMIN IMMUNOPATHOL	1863-2297	1863-2300	PATHOLOGY	5955	7.9	Q1	1.45	0.5714	GERMANY	High Income
Pathology	MODERN PATHOLOGY	hybrid	4480	MODERN PATHOL	0893-3952	1530-0285	PATHOLOGY	17776	7.1	Q1	2.53	0.6162	UNITED STATES	High Income
Pathology	HLA	hybrid	4550	HLA	2059-2302	2059-2310	PATHOLOGY	1565	5.9	Q1	0.73	0.3247	UNITED STATES	High Income
Pathology	BRAIN PATHOLOGY	Open Access	4080	BRAIN PATHOL	1015-6305	1750-3639	PATHOLOGY	6493	5.8	Q1	1.8	0.7083	ENGLAND	High Income
Pathology	JOURNAL OF PATHOLOGY	hybrid	5190	J PATHOL	0022-3417	1096-9896	PATHOLOGY	17724	5.6	Q1	1.8	0.4553	ENGLAND	High Income
Pathology	LABORATORY INVESTIGATION	hybrid	4480	LAB INVEST	0023-6837	1530-0307	PATHOLOGY	11653	5.1	Q1	1.49	0.6911	UNITED STATES	High Income
Pathology	ADVANCES IN ANATOMIC PATHOLOGY	hybrid	4562	ADV ANAT PATHOL	1072-4109	1533-4031	PATHOLOGY	2213	5.1	Q1	1.05	0.0536	UNITED STATES	High Income
Pathology	CELLULAR ONCOLOGY	hybrid	4390	CELL ONCOL	2211-3428	2211-3436	PATHOLOGY	3142	4.9	Q1	1.17	0.2994	NETHERLANDS	High Income
Pathology	AMERICAN JOURNAL OF PATHOLOGY	hybrid	2800	AM J PATHOL	0002-9440	1525-2191	PATHOLOGY	33588	4.7	Q1	1.83	0.7435	UNITED STATES	High Income
Pathology	AMERICAN JOURNAL OF SURGICAL PATHOLOGY	hybrid	4668	AM J SURG PATHOL	0147-5185	1532-0979	PATHOLOGY	21608	4.5	Q1	2.25	0.0601	UNITED STATES	High Income
Pathology	NEUROPATHOLOGY AND APPLIED NEUROBIOLOGY	Hybrid	4270	NEUROPATH APPL NEURO	0305-1846	1365-2990	PATHOLOGY	4431	4	Q1	1.19	0.5463	ENGLAND	High Income
Pathology	Disease Models & Mechanisms	Open Access	3750	DIS MODEL MECH	1754-8403	1754-8411	PATHOLOGY	7589	4	Q1	1.01	0.9912	ENGLAND	High Income
Pathology	HISTOPATHOLOGY	Hybrid	4840	HISTOPATHOLOGY	0309-0167	1365-2559	PATHOLOGY	12205	3.9	Q1	1.09	0.2836	ENGLAND	High Income
Pathology	EXPERT REVIEW OF MOLECULAR DIAGNOSTICS	hybrid	3000	EXPERT REV MOL DIAGN	1473-7159	1744-8352	PATHOLOGY	3973	3.9	Q1	1.03	0.1533	ENGLAND	High Income
Pathology	PATHOBIOLOGY	hybrid	3850	PATHOBIOLOGY	1015-2008	1423-0291	PATHOLOGY	1796	3.5	Q1	0.94	0.3233	SWITZERLAND	High Income
Pathology	JOURNAL OF MOLECULAR DIAGNOSTICS	hybrid	3000	J MOL DIAGN	1525-1578	1943-7811	PATHOLOGY	5214	3.4	Q1	1.49	0.841	UNITED STATES	High Income
Pathology	Journal of Pathology Clinical Research	open access	2700	J PATHOL CLIN RES	N/A	2056-4538	PATHOLOGY	1015	3.4	Q1	1.4	0.6667	ENGLAND	High Income
Pathology	VIRCHOWS ARCHIV	hybrid	4590	VIRCHOWS ARCH	0945-6317	1432-2307	PATHOLOGY	7835	3.4	Q1	1.11	0.3772	GERMANY	High Income
Pediatrics	JAMA Pediatrics	hybrid	5000	JAMA PEDIATR	2168-6203	2168-6211	PEDIATRICS	18881	24.7	Q1	7.79	0.202	UNITED STATES	High Income
Pediatrics	Lancet Child & Adolescent Health	hybrid	6070	LANCET CHILD ADOLESC	2352-4642	2352-4642	PEDIATRICS	7476	19.9	Q1	10.06	0.2451	ENGLAND	High Income
Pediatrics	JOURNAL OF THE AMERICAN ACADEMY OF CHILD AND ADOLESCENT PSYCHIATRY	hybrid	3000	J AM ACAD CHILD PSY	0890-8567	1527-5418	PEDIATRICS	20111	9.2	Q1	3.31	0.3927	NETHERLANDS	High Income
Pediatrics	Child and Adolescent Mental Health	open access	3190	CHILD ADOL MENT H-UK	1475-357X	1475-3588	PEDIATRICS	2019	6.8	Q1	1.13	0.4224	ENGLAND	High Income
Pediatrics	PEDIATRICS	hybrid	4500	PEDIATRICS	0031-4005	1098-4275	PEDIATRICS	79027	6.2	Q1	2.95	0.0392	UNITED STATES	High Income
Pediatrics	World Journal of Pediatrics	hybrid	3690	WORLD J PEDIATR	1708-8569	1867-0687	PEDIATRICS	3207	6.1	Q1	1.72	0.3903	PEOPLES R CHINA	Upper Middle Income
Pediatrics	EUROPEAN CHILD & ADOLESCENT PSYCHIATRY	hybrid	4590	EUR CHILD ADOLES PSY	1018-8827	1435-165X	PEDIATRICS	9748	6	Q1	1.74	0.5613	GERMANY	High Income
Pediatrics	Journal of Adolescent Health	hybrid	3270	J ADOLESCENT HEALTH	1054-139X	1879-1972	PEDIATRICS	19484	5.5	Q1	2.2	0.2913	UNITED STATES	High Income
Pediatrics	Paediatric Respiratory Reviews	hybrid	4640	PAEDIATR RESPIR REV	1526-0542	1526-0550	PEDIATRICS	2484	4.7	Q1	1.66	0.1062	ENGLAND	High Income
Pediatrics	ARCHIVES OF DISEASE IN CHILDHOOD	hybrid	5038.2	ARCH DIS CHILD	0003-9888	1468-2044	PEDIATRICS	14647	4.3	Q1	1.49	0.2721	ENGLAND	High Income
Pediatrics	PEDIATRIC ALLERGY AND IMMUNOLOGY	hybrid	5150	PEDIAT ALLERG IMM-UK	0905-6157	1399-3038	PEDIATRICS	5895	4.3	Q1	1.06	0.2948	DENMARK	High Income
Pediatrics	Pediatric Critical Care Medicine	hybrid	4456	PEDIATR CRIT CARE ME	1529-7535	1947-3893	PEDIATRICS	9217	4	Q1	1.31	0.0676	UNITED STATES	High Income
Pediatrics	International Journal of Neonatal Screening	open access	1789.11	INT J NEONAT SCREEN	N/A	2409-515X	PEDIATRICS	1101	4	Q1	1.16	1	SWITZERLAND	High Income
Pediatrics	Archives of Disease in Childhood-Fetal and Neonatal Edition	hybrid	5038.38	ARCH DIS CHILD-FETAL	1359-2998	1468-2052	PEDIATRICS	7089	3.9	Q1	1.76	0.2423	UNITED STATES	High Income
Pediatrics	JOURNAL OF PEDIATRICS	hybrid	4320	J PEDIATR-US	0022-3476	1097-6833	PEDIATRICS	34444	3.9	Q1	1.75	0.1937	UNITED STATES	High Income
Pediatrics	PEDIATRIC DIABETES	open access	2370	PEDIATR DIABETES	1399-543X	1399-5448	PEDIATRICS	5403	3.9	Q1	1.21	0.7575	DENMARK	High Income
Pediatrics	DEVELOPMENTAL MEDICINE AND CHILD NEUROLOGY	Hybrid	5050	DEV MED CHILD NEUROL	0012-1622	1469-8749	PEDIATRICS	15327	3.8	Q1	1.24	0.3205	ENGLAND	High Income
Pediatrics	Current Pediatrics Reports	hybrid	3890	CURR PEDIATR REP	N/A	2167-4841	PEDIATRICS	313	3.6	Q1	1.24	0.1351	UNITED STATES	High Income
Pediatrics	Child and Adolescent Psychiatry and Mental Health	open access	3090	CHILD ADOL PSYCH MEN	N/A	1753-2000	PEDIATRICS	2684	3.4	Q1	1.39	0.9968	ENGLAND	High Income
Pediatrics	PEDIATRIC DRUGS	hybrid	4590	PEDIATR DRUGS	1174-5878	1179-2019	PEDIATRICS	1897	3.4	Q1	1.03	0.2927	NEW ZEALAND	High Income
Pediatrics	Italian Journal of Pediatrics	open access	2590	ITAL J PEDIATR	1720-8424	1824-7288	PEDIATRICS	4139	3.2	Q1	1.32	0.9964	ENGLAND	High Income
Pediatrics	PEDIATRIC NEUROLOGY	hybrid	3100	PEDIATR NEUROL	0887-8994	1873-5150	PEDIATRICS	6406	3.2	Q1	1.01	0.1621	UNITED STATES	High Income
Pediatrics	SEMINARS IN PERINATOLOGY	hybrid	3990	SEMIN PERINATOL	0146-0005	1558-075X	PEDIATRICS	4526	3.2	Q1	0.8	0.2	UNITED STATES	High Income
Pediatrics	PEDIATRIC RESEARCH	hybrid	4390	PEDIATR RES	0031-3998	1530-0447	PEDIATRICS	18159	3.1	Q1	1.27	0.2629	UNITED STATES	High Income
Pediatrics	EUROPEAN JOURNAL OF PEDIATRICS	hybrid	4590	EUR J PEDIATR	0340-6199	1432-1076	PEDIATRICS	11061	3	Q1	1.43	0.3762	GERMANY	High Income
Pediatrics	Academic Pediatrics	hybrid	3000	ACAD PEDIATR	1876-2859	1876-2867	PEDIATRICS	5051	3	Q1	1.19	0.1331	UNITED STATES	High Income
Pediatrics	Current Problems in Pediatric and Adolescent Health Care	hybrid	3790	CURR PROB PEDIATR AD	1538-5442	1538-3199	PEDIATRICS	1292	3	Q1	1.1	0.0577	UNITED STATES	High Income
Pediatrics	International Breastfeeding Journal	open access	2890	INT BREASTFEED J	1746-4358	1746-4358	PEDIATRICS	2213	2.9	Q1	1.28	0.9921	ENGLAND	High Income
Pediatrics	Seminars in Fetal & Neonatal Medicine	hybrid	4460	SEMIN FETAL NEONAT M	1744-165X	1878-0946	PEDIATRICS	3334	2.9	Q1	1.18	0.1375	ENGLAND	High Income
Pediatrics	Jornal de Pediatria	open access	1500	J PEDIAT-BRAZIL	0021-7557	1678-4782	PEDIATRICS	2979	2.8	Q1	1.75	0.993	BRAZIL	Upper Middle Income
Pediatrics	BIRTH-ISSUES IN PERINATAL CARE	hybrid	4720	BIRTH-ISS PERINAT C	0730-7659	1523-536X	PEDIATRICS	2889	2.8	Q1	1.23	0.3574	UNITED STATES	High Income
Pediatrics	Maternal and Child Nutrition	open access	3570	MATERN CHILD NUTR	1740-8695	1740-8709	PEDIATRICS	5522	2.8	Q1	0.94	0.6862	ENGLAND	High Income
Pediatrics	Pediatric Rheumatology	open access	2890	PEDIATR RHEUMATOL	N/A	1546-0096	PEDIATRICS	2733	2.8	Q1	0.89	1	UNITED STATES	High Income
Pediatrics	Pediatric Obesity	hybrid	4650	PEDIATR OBES	2047-6310	2047-6302	PEDIATRICS	3246	2.7	Q1	1.38	0.2028	ENGLAND	High Income
Pediatrics	PAEDIATRIC AND PERINATAL EPIDEMIOLOGY	hybrid	4650	PAEDIATR PERINAT EP	0269-5022	1365-3016	PEDIATRICS	3566	2.7	Q1	1.03	0.4219	ENGLAND	High Income
Pediatrics	PEDIATRIC PULMONOLOGY	hybrid	4740	PEDIATR PULM	8755-6863	1099-0496	PEDIATRICS	9803	2.7	Q1	0.9	0.2146	UNITED STATES	High Income
Pediatrics	Neonatology	hybrid	3850	NEONATOLOGY	1661-7800	1661-7819	PEDIATRICS	3697	2.6	Q1	1.05	0.371	SWITZERLAND	High Income
Pediatrics	PEDIATRIC NEPHROLOGY	hybrid	4190	PEDIATR NEPHROL	0931-041X	1432-198X	PEDIATRICS	11302	2.6	Q1	0.95	0.24	UNITED STATES	High Income
Pediatrics	Hormone Research in Paediatrics	hybrid	3850	HORM RES PAEDIAT	1663-2818	1663-2826	PEDIATRICS	2938	2.6	Q1	0.73	0.278	SWITZERLAND	High Income
Pediatrics	Journal of the Pediatric Infectious Diseases Society	hybrid	4526	J PEDIAT INF DIS SOC	2048-7193	2048-7207	PEDIATRICS	2449	2.5	Q1	1.02	0.2195	ENGLAND	High Income
Pediatrics	Journal of Pediatric Health Care	hybrid	2550	J PEDIATR HEALTH CAR	0891-5245	1532-656X	PEDIATRICS	1809	2.5	Q1	0.96	0.0427	UNITED STATES	High Income
Pediatrics	Journal of Pediatric Surgery	hybrid	4000	J PEDIATR SURG	0022-3468	1531-5037	PEDIATRICS	18869	2.4	Q1	1.12	0.0925	UNITED STATES	High Income
Pediatrics	ACTA PAEDIATRICA	hybrid	4270	ACTA PAEDIATR	0803-5253	1651-2227	PEDIATRICS	14372	2.4	Q1	1.08	0.5053	DENMARK	High Income
Pediatrics	Journal of Perinatology	hybrid	4590	J PERINATOL	0743-8346	1476-5543	PEDIATRICS	9240	2.4	Q1	1	0.0962	UNITED STATES	High Income
Pediatrics	Molecular and Cellular Pediatrics	open access	2390	MOL CELL PEDIATR	N/A	2194-7791	PEDIATRICS	377	2.4	Q1	0.88	1	GERMANY	High Income
Pediatrics	JOURNAL OF PEDIATRIC GASTROENTEROLOGY AND NUTRITION	open access	3600	J PEDIATR GASTR NUTR	0277-2116	1536-4801	PEDIATRICS	13480	2.4	Q1	0.83	0.0959	UNITED STATES	High Income
Pediatrics	PEDIATRIC BLOOD & CANCER	hybrid	4550	PEDIATR BLOOD CANCER	1545-5009	1545-5017	PEDIATRICS	15512	2.4	Q1	0.67	0.171	UNITED STATES	High Income
Pediatrics	Seminars in Pediatric Neurology	hybrid	3230	SEMIN PEDIATR NEUROL	1071-9091	1558-0776	PEDIATRICS	1455	2.4	Q1	0.52	0.0777	UNITED STATES	High Income
Primary Health Care	BRITISH JOURNAL OF GENERAL PRACTICE	Open access	1294.6	BRIT J GEN PRACT	0960-1643	1478-5242	PRIMARY HEALTH CARE	8869	5.3	Q1	2.28	0.9135	ENGLAND	High Income
Primary Health Care	BMC Family Practice	open access	2690	BMC FAM PRACT	N/A	1471-2296	PRIMARY HEALTH CARE	6478	3.2	Q1	1.43	1	ENGLAND	High Income
Primary Health Care	npj Primary Care Respiratory Medicine	open access	3190	NPJ PRIM CARE RESP M	N/A	2055-1010	PRIMARY HEALTH CARE	1334	3.1	Q1	0.97	1	ENGLAND	High Income
Primary Health Care	Journal of Primary Care and Community Health	open access	2500	J PRIM CARE COMMUNIT	2150-1319	2150-1327	PRIMARY HEALTH CARE	2501	3	Q1	1.3	0.943	UNITED STATES	High Income
Primary Health Care	Family Medicine and Community Health	open access	0	FAM MED COMMUNITY HE	2305-6983	2009-8774	PRIMARY HEALTH CARE	980	2.6	Q1	1.82	1	PEOPLES R CHINA	Upper Middle Income
Primary Health Care	Primary Care Diabetes	hybrid	3150	PRIM CARE DIABETES	1751-9918	1878-0210	PRIMARY HEALTH CARE	1948	2.6	Q1	0.95	0.1958	ENGLAND	High Income
Psychiatry	Lancet Psychiatry	hybrid	6620	LANCET PSYCHIAT	2215-0374	N/A	PSYCHIATRY	19411	30.8	Q1	8.64	0.2731	ENGLAND	High Income
Psychiatry	JAMA Psychiatry	hybrid	5000	JAMA PSYCHIAT	2168-622X	2168-6238	PSYCHIATRY	22206	22.5	Q1	4.37	0.29	UNITED STATES	High Income
Psychiatry	PSYCHOTHERAPY AND PSYCHOSOMATICS	hybrid	3850	PSYCHOTHER PSYCHOSOM	0033-3190	1423-0348	PSYCHIATRY	6004	16.3	Q1	3.88	0.4722	SWITZERLAND	High Income
Psychiatry	MOLECULAR PSYCHIATRY	hybrid	5290	MOL PSYCHIATR	1359-4184	1476-5578	PSYCHIATRY	34241	9.6	Q1	2.26	0.5169	ENGLAND	High Income
Psychiatry	Biological Psychiatry	hybrid	4990	BIOL PSYCHIAT	0006-3223	1873-2402	PSYCHIATRY	40061	9.6	Q1	2.25	0.3923	UNITED STATES	High Income
Psychiatry	JOURNAL OF THE AMERICAN ACADEMY OF CHILD AND ADOLESCENT PSYCHIATRY	hybrid	3000	J AM ACAD CHILD PSY	0890-8567	1527-5418	PSYCHIATRY	20111	9.2	Q1	3.31	0.3927	NETHERLANDS	High Income
Psychiatry	Mental Illness	open access	930	MENT ILLN	2036-7457	2036-7465	PSYCHIATRY	262	9	Q1	0.3	1	ENGLAND	High Income
Psychiatry	BRAIN BEHAVIOR AND IMMUNITY	hybrid	4880	BRAIN BEHAV IMMUN	0889-1591	1090-2139	PSYCHIATRY	27017	8.8	Q1	2.63	0.4338	UNITED STATES	High Income
Psychiatry	JOURNAL OF NEUROLOGY NEUROSURGERY AND PSYCHIATRY	hybrid	5046.5	J NEUROL NEUROSUR PS	0022-3050	1468-330X	PSYCHIATRY	32313	8.7	Q1	2.68	0.3694	ENGLAND	High Income
Psychiatry	BRITISH JOURNAL OF PSYCHIATRY	hybrid	4920	BRIT J PSYCHIAT	0007-1250	1472-1465	PSYCHIATRY	23612	8.7	Q1	2.16	0.5605	ENGLAND	High Income
Psychiatry	CURRENT OPINION IN PSYCHIATRY	hybrid	4010	CURR OPIN PSYCHIATR	0951-7367	1473-6578	PSYCHIATRY	6055	7.5	Q1	0.91	0.1263	UNITED STATES	High Income
Psychiatry	CNS DRUGS	hybrid	4790	CNS DRUGS	1172-7047	1179-1934	PSYCHIATRY	6454	7.4	Q1	1.46	0.5378	NEW ZEALAND	High Income
Psychiatry	EUROPEAN PSYCHIATRY	open access	3150	EUR PSYCHIAT	0924-9338	1778-3585	PSYCHIATRY	7478	7.2	Q1	1.29	0.9959	ENGLAND	High Income
Psychiatry	Child and Adolescent Mental Health	open access	3190	CHILD ADOL MENT H-UK	1475-357X	1475-3588	PSYCHIATRY	2019	6.8	Q1	1.13	0.4224	ENGLAND	High Income
Psychiatry	NEUROPSYCHOPHARMACOLOGY	hybrid	4990	NEUROPSYCHOPHARMACOL	0893-133X	1740-634X	PSYCHIATRY	28267	6.6	Q1	1.6	0.3581	ENGLAND	High Income
Psychiatry	Journal of Behavioral Addictions	open access	927.24	J BEHAV ADDICT	2062-5871	2063-5303	PSYCHIATRY	5434	6.6	Q1	1.59	0.9177	HUNGARY	High Income
Psychiatry	Evidence-Based Mental Health	open access	4213.08	EVID-BASED MENT HEAL	1362-0347	1468-960X	PSYCHIATRY	2252	6.6	Q1	1.46	0.6349	ENGLAND	High Income
Psychiatry	JOURNAL OF CHILD PSYCHOLOGY AND PSYCHIATRY	hybrid	4530	J CHILD PSYCHOL PSYC	0021-9630	1469-7610	PSYCHIATRY	21180	6.5	Q1	1.59	0.4617	ENGLAND	High Income
Psychiatry	EUROPEAN NEUROPSYCHOPHARMACOLOGY	hybrid	3000	EUR NEUROPSYCHOPHARM	0924-977X	1873-7862	PSYCHIATRY	8533	6.1	Q1	1.27	0.3712	NETHERLANDS	High Income
Psychiatry	EUROPEAN CHILD & ADOLESCENT PSYCHIATRY	hybrid	4590	EUR CHILD ADOLES PSY	1018-8827	1435-165X	PSYCHIATRY	9748	6	Q1	1.74	0.5613	GERMANY	High Income
Psychiatry	PSYCHOLOGICAL MEDICINE	hybrid	3450	PSYCHOL MED	0033-2917	1469-8978	PSYCHIATRY	35004	5.9	Q1	2.36	0.4849	UNITED STATES	High Income
Psychiatry	Epidemiology and Psychiatric Sciences	open access	3450	EPIDEMIOL PSYCH SCI	2045-7960	2045-7979	PSYCHIATRY	4093	5.9	Q1	1.52	1	ENGLAND	High Income
Psychiatry	Translational Psychiatry	open access	4990	TRANSL PSYCHIAT	2158-3188	2158-3188	PSYCHIATRY	20112	5.8	Q1	1.57	0.9966	ENGLAND	High Income
Psychiatry	NPJ Schizophrenia	open access	3590	NPJ SCHIZOPHR	N/A	2334-265X	PSYCHIATRY	1174	5.7	Q1	1.19	0.9831	ENGLAND	High Income
Psychiatry	Current Psychiatry Reports	hybrid	4790	CURR PSYCHIAT REP	1523-3812	1535-1645	PSYCHIATRY	8708	5.5	Q1	0.8	0.2389	UNITED STATES	High Income
Psychiatry	SCHIZOPHRENIA BULLETIN	hybrid	4744	SCHIZOPHRENIA BULL	0586-7614	1745-1701	PSYCHIATRY	17757	5.3	Q1	1.45	0.3444	UNITED STATES	High Income
Psychiatry	PROGRESS IN NEURO-PSYCHOPHARMACOLOGY & BIOLOGICAL PSYCHIATRY	hybrid	3870	PROG NEURO-PSYCHOPH	0278-5846	1878-4216	PSYCHIATRY	14042	5.3	Q1	1.43	0.1991	ENGLAND	High Income
Psychiatry	ACTA PSYCHIATRICA SCANDINAVICA	hybrid	4650	ACTA PSYCHIAT SCAND	0001-690X	1600-0447	PSYCHIATRY	13892	5.3	Q1	1.22	0.5018	ENGLAND	High Income
Psychiatry	General Psychiatry	open access	0	GEN PSYCHIAT	2096-5923	2517-729X	PSYCHIATRY	1462	5.3	Q1	1.17	1	PEOPLES R CHINA	Upper Middle Income
Psychiatry	Body Image	hybrid	4130	BODY IMAGE	1740-1445	1873-6807	PSYCHIATRY	7928	5.2	Q1	1.75	0.2349	NETHERLANDS	High Income
Psychiatry	ADDICTION	hybrid	4380	ADDICTION	0965-2140	1360-0443	PSYCHIATRY	20047	5.2	Q1	1.36	0.3913	ENGLAND	High Income
Psychiatry	Revista de Psiquiatria y Salud Mental	hybrid	1900.3	REV PSIQUIATR SALUD	1888-9891	1989-4600	PSYCHIATRY	776	5.2	Q1	1.36	0.0755	SPAIN	High Income
Psychiatry	Asian Journal of Social Health and Behavior	open access	450	ASIAN J SOC HEAL BEH	N/A	2772-4204	PSYCHIATRY	274	5	Q1	2.25	1	IRAN	Upper Middle Income
Psychiatry	BIPOLAR DISORDERS	hybrid	4650	BIPOLAR DISORD	1398-5647	1399-5618	PSYCHIATRY	4831	5	Q1	0.99	0.4067	DENMARK	High Income
Psychiatry	JOURNAL OF AFFECTIVE DISORDERS	hybrid	3340	J AFFECT DISORDERS	0165-0327	1573-2517	PSYCHIATRY	60556	4.9	Q1	1.47	0.2383	NETHERLANDS	High Income
Psychiatry	JOURNAL OF ANXIETY DISORDERS	hybrid	4140	J ANXIETY DISORD	0887-6185	1873-7897	PSYCHIATRY	9889	4.8	Q1	2	0.2645	UNITED STATES	High Income
Psychiatry	JMIR Mental Health	open access	2750	JMIR MENT HEALTH	2368-7959	2368-7959	PSYCHIATRY	4285	4.8	Q1	1.18	0.9926	CANADA	High Income
Psychiatry	DEPRESSION AND ANXIETY	open access	2370	DEPRESS ANXIETY	1091-4269	1520-6394	PSYCHIATRY	11699	4.7	Q1	1.7	0.7831	UNITED STATES	High Income
Psychiatry	INTERNATIONAL JOURNAL OF EATING DISORDERS	hybrid	4940	INT J EAT DISORDER	0276-3478	1098-108X	PSYCHIATRY	12782	4.7	Q1	1.29	0.3044	UNITED STATES	High Income
Psychiatry	INTERNATIONAL PSYCHOGERIATRICS	hybrid	3450	INT PSYCHOGERIATR	1041-6102	1741-203X	PSYCHIATRY	8720	4.6	Q1	1.38	0.3825	UNITED STATES	High Income
Psychiatry	JOURNAL OF PSYCHOPHARMACOLOGY	hybrid	4200	J PSYCHOPHARMACOL	0269-8811	1461-7285	PSYCHIATRY	8630	4.5	Q1	1.28	0.3934	ENGLAND	High Income
Psychiatry	INTERNATIONAL JOURNAL OF NEUROPSYCHOPHARMACOLOGY	Open access	2519.25	INT J NEUROPSYCHOPH	1461-1457	1469-5111	PSYCHIATRY	6971	4.5	Q1	1.15	0.9091	ENGLAND	High Income
Psychiatry	AMERICAN JOURNAL OF GERIATRIC PSYCHIATRY	hybrid	4400	AM J GERIAT PSYCHIAT	1064-7481	1545-7214	PSYCHIATRY	8439	4.4	Q1	1.62	0.2173	UNITED STATES	High Income
Psychiatry	COMPREHENSIVE PSYCHIATRY	open access	3060	COMPR PSYCHIAT	0010-440X	1532-8384	PSYCHIATRY	7939	4.3	Q1	1.51	0.9861	UNITED STATES	High Income
Psychiatry	PSYCHIATRY RESEARCH	hybrid	3560	PSYCHIAT RES	0165-1781	1872-7123	PSYCHIATRY	36654	4.2	Q1	1.72	0.2514	NETHERLANDS	High Income
Psychiatry	European Journal of Psychotraumatology	hybrid	1860	EUR J PSYCHOTRAUMATO	2000-8198	2000-8066	PSYCHIATRY	5412	4.2	Q1	1.22	0.9923	ENGLAND	High Income
Psychiatry	GENERAL HOSPITAL PSYCHIATRY	hybrid	3210	GEN HOSP PSYCHIAT	0163-8343	1873-7714	PSYCHIATRY	7084	4.1	Q1	1.14	0.2423	UNITED STATES	High Income
Psychiatry	JOURNAL OF PSYCHIATRY & NEUROSCIENCE	open access	2950	J PSYCHIATR NEUROSCI	1180-4882	1488-2434	PSYCHIATRY	3644	4.1	Q1	1.01	1	CANADA	High Income
Psychiatry	SSM-Mental Health	open access	1450	SSM-MENT HEALTH	2666-5603	2666-5603	PSYCHIATRY	403	4.1	Q1	0.51	0.9011	ENGLAND	High Income
Psychiatry	Biological Psychiatry: Global Open Science	open access	3900	BIOL PSYCHIAT-GLOB O	2667-1743	2667-1743	PSYCHIATRY	480	4	Q1	1.18	1	UNITED STATES	High Income
Psychiatry	AUSTRALIAN AND NEW ZEALAND JOURNAL OF PSYCHIATRY	hybrid	4200	AUST NZ J PSYCHIAT	0004-8674	1440-1614	PSYCHIATRY	8148	4	Q1	0.9	0.2048	ENGLAND	High Income
Psychiatry	Borderline Personality Disorder and Emotion Dysregulation	open access	2590	BORDER PERS DIS EMOT	2051-6673	2051-6673	PSYCHIATRY	925	4	Q1	0.84	1	ENGLAND	High Income
Psychiatry	DRUG AND ALCOHOL DEPENDENCE	hybrid	4090	DRUG ALCOHOL DEPEN	0376-8716	1879-0046	PSYCHIATRY	24292	3.9	Q1	1.14	0.3241	SWITZERLAND	High Income
Psychiatry	EUROPEAN EATING DISORDERS REVIEW	hybrid	4330	EUR EAT DISORD REV	1072-4133	1099-0968	PSYCHIATRY	3737	3.9	Q1	1.08	0.5122	ENGLAND	High Income
Psychiatry	BJPsych Open	open access	3450	BJPSYCH OPEN	2056-4724	2056-4724	PSYCHIATRY	3143	3.9	Q1	1.03	1	ENGLAND	High Income
Psychiatry	World Journal of Psychiatry	open access	3268	WORLD J PSYCHIATR	2220-3206	2220-3206	PSYCHIATRY	1841	3.9	Q1	0.69	0.9672	UNITED STATES	High Income
Psychiatry	Asian Journal of Psychiatry	hybrid	3650	ASIAN J PSYCHIATR	1876-2018	1876-2026	PSYCHIATRY	6438	3.8	Q1	1.15	0.1282	NETHERLANDS	High Income
Psychiatry	JOURNAL OF PSYCHIATRIC RESEARCH	hybrid	3170	J PSYCHIATR RES	0022-3956	1879-1379	PSYCHIATRY	22201	3.7	Q1	1.11	0.273	ENGLAND	High Income
Psychiatry	Brain Behavior & Immunity-Health	open access	2540	BRAIN BEHAV IMMUN-HL	2666-3546	2666-3546	PSYCHIATRY	1959	3.7	Q1	0.84	0.9436	UNITED STATES	High Income
Psychiatry	INTERNATIONAL REVIEW OF PSYCHIATRY	hybrid	4000	INT REV PSYCHIATR	0954-0261	1369-1627	PSYCHIATRY	4118	3.7	Q1	0.68	0.1758	ENGLAND	High Income
Psychiatry	International Journal of Mental Health Nursing	hybrid	4180	INT J MENT HEALTH NU	1445-8330	1447-0349	PSYCHIATRY	4285	3.6	Q1	1.4	0.389	AUSTRALIA	High Income
Psychiatry	Internet Interventions-The Application of Information Technology in Mental and Behavioural Health	open access	3110	INTERNET INTERV	N/A	2214-7829	PSYCHIATRY	2443	3.6	Q1	1.07	0.9426	NETHERLANDS	High Income
Psychiatry	Schizophrenia Research	hybrid	3800	SCHIZOPHR RES	0920-9964	1573-2509	PSYCHIATRY	21508	3.6	Q1	1	0.3404	NETHERLANDS	High Income
Psychiatry	SOCIAL PSYCHIATRY AND PSYCHIATRIC EPIDEMIOLOGY	hybrid	4190	SOC PSYCH PSYCH EPID	0933-7954	1433-9285	PSYCHIATRY	11916	3.6	Q1	0.98	0.5087	GERMANY	High Income
Psychiatry	INTERNATIONAL JOURNAL OF GERIATRIC PSYCHIATRY	hybrid	4600	INT J GERIATR PSYCH	0885-6230	1099-1166	PSYCHIATRY	10714	3.6	Q1	0.81	0.3504	ENGLAND	High Income
Psychiatry	Annals of General Psychiatry	open access	2890	ANN GEN PSYCHIATR	N/A	1744-859X	PSYCHIATRY	1856	3.6	Q1	0.76	1	ENGLAND	High Income
Psychiatry	PHARMACOPSYCHIATRY	hybrid	3260	PHARMACOPSYCHIATRY	0176-3679	1439-0795	PSYCHIATRY	1812	3.6	Q1	0.74	0.2	GERMANY	High Income
Psychiatry	Schizophrenia Research and Treatment	open access	950	SCHIZOPHR RES TREAT	2090-2085	2090-2093	PSYCHIATRY	255	3.6	Q1	0.52	1	UNITED STATES	High Income
Psychology, clinical	Annual Review of Clinical Psychology	hybrid	4670	ANNU REV CLIN PSYCHO	1548-5943	1548-5951	PSYCHOLOGY, CLINICAL	9235	17.8	Q1	6.33	0.2656	UNITED STATES	High Income
Psychology, clinical	CLINICAL PSYCHOLOGY REVIEW	hybrid	4670	CLIN PSYCHOL REV	0272-7358	1873-7811	PSYCHOLOGY, CLINICAL	22185	13.7	Q1	2.18	0.2897	UNITED STATES	High Income
Psychology, clinical	International Journal of Transgender Health	hybrid	4000	INT J TRANSGEND HEAL	2689-5269	2689-5277	PSYCHOLOGY, CLINICAL	1261	10.5	Q1	2.59	0.3409	UNITED STATES	High Income
Psychology, clinical	Child and Adolescent Mental Health	open access	3190	CHILD ADOL MENT H-UK	1475-357X	1475-3588	PSYCHOLOGY, CLINICAL	2019	6.8	Q1	1.13	0.4224	ENGLAND	High Income
Psychology, clinical	Health Psychology Review	open access	4390	HEALTH PSYCHOL REV	1743-7199	1743-7202	PSYCHOLOGY, CLINICAL	3498	6.6	Q1	1.68	0.4324	ENGLAND	High Income
Psychology, clinical	PSYCHOLOGICAL MEDICINE	hybrid	3450	PSYCHOL MED	0033-2917	1469-8978	PSYCHOLOGY, CLINICAL	35004	5.9	Q1	2.36	0.4849	UNITED STATES	High Income
Psychology, clinical	CLINICAL CHILD AND FAMILY PSYCHOLOGY REVIEW	hybrid	3790	CLIN CHILD FAM PSYCH	1096-4037	1573-2827	PSYCHOLOGY, CLINICAL	3877	5.5	Q1	1.44	0.4063	UNITED STATES	High Income
Psychology, clinical	NEUROPSYCHOLOGY REVIEW	hybrid	3590	NEUROPSYCHOL REV	1040-7308	1573-6660	PSYCHOLOGY, CLINICAL	4290	5.4	Q1	0.81	0.4172	UNITED STATES	High Income
Psychology, clinical	International Journal of Clinical and Health Psychology	open access	2610	INT J CLIN HLTH PSYC	1697-2600	1576-7329	PSYCHOLOGY, CLINICAL	1935	5.3	Q1	2.16	0.9639	SPAIN	High Income
Psychology, clinical	Body Image	hybrid	4130	BODY IMAGE	1740-1445	1873-6807	PSYCHOLOGY, CLINICAL	7928	5.2	Q1	1.75	0.2349	NETHERLANDS	High Income
Psychology, clinical	JOURNAL OF ANXIETY DISORDERS	hybrid	4140	J ANXIETY DISORD	0887-6185	1873-7897	PSYCHOLOGY, CLINICAL	9889	4.8	Q1	2	0.2645	UNITED STATES	High Income
Psychology, clinical	DEPRESSION AND ANXIETY	open access	2370	DEPRESS ANXIETY	1091-4269	1520-6394	PSYCHOLOGY, CLINICAL	11699	4.7	Q1	1.7	0.7831	UNITED STATES	High Income
Psychology, clinical	INTERNATIONAL JOURNAL OF EATING DISORDERS	hybrid	4940	INT J EAT DISORDER	0276-3478	1098-108X	PSYCHOLOGY, CLINICAL	12782	4.7	Q1	1.29	0.3044	UNITED STATES	High Income
Psychology, clinical	INTERNATIONAL PSYCHOGERIATRICS	hybrid	3450	INT PSYCHOGERIATR	1041-6102	1741-203X	PSYCHOLOGY, CLINICAL	8720	4.6	Q1	1.38	0.3825	UNITED STATES	High Income
Psychology, clinical	COGNITIVE BEHAVIOUR THERAPY	hybrid	3650	COGN BEHAV THERAPY	1650-6073	1651-2316	PSYCHOLOGY, CLINICAL	2348	4.3	Q1	1.41	0.3402	ENGLAND	High Income
Psychology, clinical	BEHAVIOUR RESEARCH AND THERAPY	hybrid	3480	BEHAV RES THER	0005-7967	1873-622X	PSYCHOLOGY, CLINICAL	19805	4.2	Q1	1.5	0.3333	ENGLAND	High Income
Psychology, clinical	JOURNAL OF CLINICAL CHILD AND ADOLESCENT PSYCHOLOGY	hybrid	4000	J CLIN CHILD ADOLESC	1537-4416	1537-4424	PSYCHOLOGY, CLINICAL	6644	4.2	Q1	1.27	0.0735	UNITED STATES	High Income
Psychology, clinical	European Journal of Psychotraumatology	hybrid	1860	EUR J PSYCHOTRAUMATO	2000-8198	2000-8066	PSYCHOLOGY, CLINICAL	5412	4.2	Q1	1.22	0.9923	ENGLAND	High Income
Psychology, clinical	EUROPEAN EATING DISORDERS REVIEW	hybrid	4330	EUR EAT DISORD REV	1072-4133	1099-0968	PSYCHOLOGY, CLINICAL	3737	3.9	Q1	1.08	0.5122	ENGLAND	High Income
Psychology, clinical	BRITISH JOURNAL OF CLINICAL PSYCHOLOGY	hybrid	3760	BRIT J CLIN PSYCHOL	0144-6657	2044-8260	PSYCHOLOGY, CLINICAL	4285	3.8	Q1	0.92	0.4586	ENGLAND	High Income
Psychology, clinical	ADDICTIVE BEHAVIORS	hybrid	4220	ADDICT BEHAV	0306-4603	1873-6327	PSYCHOLOGY, CLINICAL	16298	3.7	Q1	1.34	0.2206	ENGLAND	High Income
Psychology, clinical	JOURNAL OF SUBSTANCE ABUSE TREATMENT- changed to Journal of Substance Use and Addiction Treatment	hybrid	3340	J SUBST ABUSE TREAT	0740-5472	1873-6483	PSYCHOLOGY, CLINICAL	7751	3.7	Q1	1.29	0.2837
Psychology, clinical	Internet Interventions-The Application of Information Technology in Mental and Behavioural Health	open access	3110	INTERNET INTERV	N/A	2214-7829	PSYCHOLOGY, CLINICAL	2443	3.6	Q1	1.07	0.9426	NETHERLANDS	High Income
Psychology, clinical	BRITISH JOURNAL OF HEALTH PSYCHOLOGY	hybrid	4240	BRIT J HEALTH PSYCH	1359-107X	2044-8287	PSYCHOLOGY, CLINICAL	4089	3.5	Q1	1.75	0.5855	ENGLAND	High Income
Psychology, clinical	ASSESSMENT	hybrid	3700	ASSESSMENT	1073-1911	1552-3489	PSYCHOLOGY, CLINICAL	7755	3.5	Q1	1.19	0.21	UNITED STATES	High Income
Psychology, clinical	Journal of Eating Disorders	open access	2090	J EAT DISORD	2050-2974	2050-2974	PSYCHOLOGY, CLINICAL	3027	3.5	Q1	0.94	1	ENGLAND	High Income
Psychology, clinical	Journal of Contextual Behavioral Science	hybrid	3190	J CONTEXT BEHAV SCI	2212-1447	2212-1455	PSYCHOLOGY, CLINICAL	2513	3.4	Q1	1.29	0.2078	NETHERLANDS	High Income
Psychology, clinical	BEHAVIOR THERAPY	hybrid	3200	BEHAV THER	0005-7894	1878-1888	PSYCHOLOGY, CLINICAL	7027	3.4	Q1	1.19	0.1777	UNITED STATES	High Income
Psychology, clinical	International Journal of Mental Health and Addiction	hybrid	3890	INT J MENT HEALTH AD	1557-1874	1557-1882	PSYCHOLOGY, CLINICAL	6544	3.2	Q1	1.66	0.342	UNITED STATES	High Income
Psychology, clinical	CLINICAL PSYCHOLOGY & PSYCHOTHERAPY	hybrid	3700	CLIN PSYCHOL PSYCHOT	1063-3995	1099-0879	PSYCHOLOGY, CLINICAL	4941	3.2	Q1	0.89	0.3806	ENGLAND	High Income
Psychology, clinical	Mindfulness	hybrid	2990	MINDFULNESS	1868-8527	1868-8535	PSYCHOLOGY, CLINICAL	8190	3.1	Q1	0.87	0.3344	NETHERLANDS	High Income
Psychology, clinical	CLINICAL NEUROPSYCHOLOGIST	hybrid	4390	CLIN NEUROPSYCHOL	1385-4046	1744-4144	PSYCHOLOGY, CLINICAL	4538	3	Q1	1.11	0.1037	NETHERLANDS	High Income
Psychology, clinical	European Journal of Investigation in Health Psychology and Education	open access	1563.11	EUR J INVEST HEALTH	N/A	2254-9625	PSYCHOLOGY, CLINICAL	1150	3	Q1	0.93	0.9977	SWITZERLAND	High Income
Psychology, clinical	Eating Disorders	hybrid	3650	EAT DISORD	1064-0266	1532-530X	PSYCHOLOGY, CLINICAL	1698	3	Q1	0.84	0.0756	UNITED STATES	High Income
Psychology, clinical	ARCHIVES OF SEXUAL BEHAVIOR	hybrid	2990	ARCH SEX BEHAV	0004-0002	1573-2800	PSYCHOLOGY, CLINICAL	10204	2.9	Q1	1.31	0.2613	UNITED STATES	High Income
Psychology, clinical	Research on Child and Adolescent Psychopathology	hybrid	2890	RES CHILD ADOLES PSY	2730-7166	2730-7174	PSYCHOLOGY, CLINICAL	910	2.9	Q1	0.97	0.2615	UNITED STATES	High Income
Psychology, clinical	JOURNAL OF APPLIED BEHAVIOR ANALYSIS	hybrid	3300	J APPL BEHAV ANAL	0021-8855	1938-3703	PSYCHOLOGY, CLINICAL	5985	2.9	Q1	0.93	0.1878	UNITED STATES	High Income
Psychology, clinical	COGNITIVE AND BEHAVIORAL PRACTICE	hybrid	3000	COGN BEHAV PRACT	1077-7229	1878-187X	PSYCHOLOGY, CLINICAL	2375	2.9	Q1	0.92	0.0497	UNITED STATES	High Income
Psychology, clinical	Journal of Mental Health	hybrid	4000	J MENT HEALTH	0963-8237	1360-0567	PSYCHOLOGY, CLINICAL	3912	2.9	Q1	0.75	0.3031	ENGLAND	High Income
Radiology, Nuclear Medicine, & Medical Imaging	JACC-Cardiovascular Imaging	hybrid	4750	JACC-CARDIOVASC IMAG	1936-878X	1876-7591	RADIOLOGY, NUCLEAR MEDICINE & MEDICAL IMAGING	16404	12.8	Q1	3.43	0.7173	UNITED STATES	High Income
Radiology, Nuclear Medicine, & Medical Imaging	RADIOLOGY	hybrid	3500	RADIOLOGY	0033-8419	N/A	RADIOLOGY, NUCLEAR MEDICINE & MEDICAL IMAGING	59748	12.1	Q1	5.35	0.0107	UNITED STATES	High Income
Radiology, Nuclear Medicine, & Medical Imaging	MEDICAL IMAGE ANALYSIS	hybrid	3790	MED IMAGE ANAL	1361-8415	1361-8423	RADIOLOGY, NUCLEAR MEDICINE & MEDICAL IMAGING	20810	10.7	Q1	2.43	0.3677	NETHERLANDS	High Income
Radiology, Nuclear Medicine, & Medical Imaging	Radiologia Medica	hybrid	3890	RADIOL MED	0033-8362	1826-6983	RADIOLOGY, NUCLEAR MEDICINE & MEDICAL IMAGING	5683	9.7	Q1	2.42	0.3833	ITALY	High Income
Radiology, Nuclear Medicine, & Medical Imaging	CLINICAL NUCLEAR MEDICINE	hybrid	4668	CLIN NUCL MED	0363-9762	1536-0229	RADIOLOGY, NUCLEAR MEDICINE & MEDICAL IMAGING	6483	9.6	Q1	1.16	0.1636	UNITED STATES	High Income
Radiology, Nuclear Medicine, & Medical Imaging	JOURNAL OF NUCLEAR MEDICINE	hybrid	3500	J NUCL MED	0161-5505	1535-5667	RADIOLOGY, NUCLEAR MEDICINE & MEDICAL IMAGING	29679	9.1	Q1	2.98	0.19	UNITED STATES	High Income
Radiology, Nuclear Medicine, & Medical Imaging	IEEE TRANSACTIONS ON MEDICAL IMAGING	hybrid	2045	IEEE T MED IMAGING	0278-0062	1558-254X	RADIOLOGY, NUCLEAR MEDICINE & MEDICAL IMAGING	33906	8.9	Q1	2.3	0.1579	UNITED STATES	High Income
Radiology, Nuclear Medicine, & Medical Imaging	EUROPEAN JOURNAL OF NUCLEAR MEDICINE AND MOLECULAR IMAGING	hybrid	4990	EUR J NUCL MED MOL I	1619-7070	1619-7089	RADIOLOGY, NUCLEAR MEDICINE & MEDICAL IMAGING	22997	8.6	Q1	2.48	0.4966	GERMANY	High Income
Radiology, Nuclear Medicine, & Medical Imaging	Radiology-Artificial Intelligence	hybrid	3500	RADIOL-ARTIF INTELL	2638-6100	2638-6100	RADIOLOGY, NUCLEAR MEDICINE & MEDICAL IMAGING	2163	8.1	Q1	1.85	0	UNITED STATES	High Income
Radiology, Nuclear Medicine, & Medical Imaging	Photoacoustics	open access	2810	PHOTOACOUSTICS	2213-5979	2213-5979	RADIOLOGY, NUCLEAR MEDICINE & MEDICAL IMAGING	2673	7.1	Q1	2.11	0.926	NETHERLANDS	High Income
Radiology, Nuclear Medicine, & Medical Imaging	INVESTIGATIVE RADIOLOGY	hybrid	4668	INVEST RADIOL	0020-9996	1536-0210	RADIOLOGY, NUCLEAR MEDICINE & MEDICAL IMAGING	7033	7	Q1	2.45	0.1777	UNITED STATES	High Income
Radiology, Nuclear Medicine, & Medical Imaging	European Heart Journal-Cardiovascular Imaging	Hybrid	5311.12	EUR HEART J-CARD IMG	2047-2404	2047-2412	RADIOLOGY, NUCLEAR MEDICINE & MEDICAL IMAGING	10763	6.7	Q1	1.79	0.2487	ENGLAND	High Income
Radiology, Nuclear Medicine, & Medical Imaging	Circulation-Cardiovascular Imaging	Hybrid	5209	CIRC-CARDIOVASC IMAG	1941-9651	1942-0080	RADIOLOGY, NUCLEAR MEDICINE & MEDICAL IMAGING	7458	6.5	Q1	1.72	0.203	UNITED STATES	High Income
Radiology, Nuclear Medicine, & Medical Imaging	INTERNATIONAL JOURNAL OF RADIATION ONCOLOGY BIOLOGY PHYSICS	Hybrid	3940	INT J RADIAT ONCOL	0360-3016	1879-355X	RADIOLOGY, NUCLEAR MEDICINE & MEDICAL IMAGING	41921	6.4	Q1	1.57	0.1622	UNITED STATES	High Income
Radiology, Nuclear Medicine, & Medical Imaging	ULTRASOUND IN OBSTETRICS & GYNECOLOGY	Hybrid	4700	ULTRASOUND OBST GYN	0960-7692	1469-0705	RADIOLOGY, NUCLEAR MEDICINE & MEDICAL IMAGING	16824	6.1	Q1	2.19	0.3162	UNITED STATES	High Income
Radiology, Nuclear Medicine, & Medical Imaging	Radiology-Imaging Cancer	Hybrid	3500	RADIOL-IMAG CANCER	2638-616X	2638-616X	RADIOLOGY, NUCLEAR MEDICINE & MEDICAL IMAGING	491	5.6	Q1	0.89	0.9265	UNITED STATES	High Income
Radiology, Nuclear Medicine, & Medical Imaging	Journal of Cardiovascular Computed Tomography	Hybrid	3340	J CARDIOVASC COMPUT	1934-5925	1934-5925	RADIOLOGY, NUCLEAR MEDICINE & MEDICAL IMAGING	3046	5.5	Q1	1.52	0.1897	UNITED STATES	High Income
Radiology, Nuclear Medicine, & Medical Imaging	COMPUTERIZED MEDICAL IMAGING AND GRAPHICS	Hybrid	2760	COMPUT MED IMAG GRAP	0895-6111	1879-0771	RADIOLOGY, NUCLEAR MEDICINE & MEDICAL IMAGING	4580	5.4	Q1	1.47	0.2147	UNITED STATES	High Income
Radiology, Nuclear Medicine, & Medical Imaging	RADIOGRAPHICS	Hybrid	3500	RADIOGRAPHICS	0271-5333	N/A	RADIOLOGY, NUCLEAR MEDICINE & MEDICAL IMAGING	15185	5.2	Q1	1.46	0	UNITED STATES	High Income
Radiology, Nuclear Medicine, & Medical Imaging	RADIOTHERAPY AND ONCOLOGY	Hybrid	3430	RADIOTHER ONCOL	0167-8140	1879-0887	RADIOLOGY, NUCLEAR MEDICINE & MEDICAL IMAGING	21942	4.9	Q1	1.41	0.3069	NETHERLANDS	High Income
Radiology, Nuclear Medicine, & Medical Imaging	Diagnostic and Interventional Imaging	Hybrid	3210	DIAGN INTERV IMAG	2211-5684	2211-5684	RADIOLOGY, NUCLEAR MEDICINE & MEDICAL IMAGING	3240	4.9	Q1	1.38	0.6777	FRANCE	High Income
Radiology, Nuclear Medicine, & Medical Imaging	EUROPEAN RADIOLOGY	Hybrid	4190	EUR RADIOL	0938-7994	1432-1084	RADIOLOGY, NUCLEAR MEDICINE & MEDICAL IMAGING	35542	4.7	Q1	1.62	0.2852	GERMANY	High Income
Radiology, Nuclear Medicine, & Medical Imaging	NEUROIMAGE	open access	3450	NEUROIMAGE	1053-8119	1095-9572	RADIOLOGY, NUCLEAR MEDICINE & MEDICAL IMAGING	107771	4.7	Q1	1.49	0.9636	UNITED STATES	High Income
Radiology, Nuclear Medicine, & Medical Imaging	IEEE Transactions on Radiation and Plasma Medical Sciences	Hybrid	2495	IEEE T RADIAT PLASMA	2469-7311	2469-7303	RADIOLOGY, NUCLEAR MEDICINE & MEDICAL IMAGING	1598	4.6	Q1	1.51	0.1627	UNITED STATES	High Income
Radiology, Nuclear Medicine, & Medical Imaging	SEMINARS IN NUCLEAR MEDICINE	Hybrid	4610	SEMIN NUCL MED	0001-2998	1558-4623	RADIOLOGY, NUCLEAR MEDICINE & MEDICAL IMAGING	2980	4.6	Q1	1.29	0.2198	UNITED STATES	High Income
Radiology, Nuclear Medicine, & Medical Imaging	KOREAN JOURNAL OF RADIOLOGY	Open access	100	KOREAN J RADIOL	1229-6929	2005-8330	RADIOLOGY, NUCLEAR MEDICINE & MEDICAL IMAGING	5172	4.4	Q1	1.39	0	SOUTH KOREA	High Income
Radiology, Nuclear Medicine, & Medical Imaging	EJNMMI Radiopharmacy and Chemistry	Open access	2190	EJNMMI RADIOPHARM CH	N/A	2365-421X	RADIOLOGY, NUCLEAR MEDICINE & MEDICAL IMAGING	755	4.4	Q1	1.13	1	GERMANY	High Income
Radiology, Nuclear Medicine, & Medical Imaging	JOURNAL OF CARDIOVASCULAR MAGNETIC RESONANCE	Open Access	3000	J CARDIOVASC MAGN R	1097-6647	1532-429X	RADIOLOGY, NUCLEAR MEDICINE & MEDICAL IMAGING	6296	4.2	Q1	1.53	1	UNITED STATES	High Income
Radiology, Nuclear Medicine, & Medical Imaging	Insights into Imaging	Open access	3090	INSIGHTS IMAGING	1869-4101	1869-4101	RADIOLOGY, NUCLEAR MEDICINE & MEDICAL IMAGING	6165	4.1	Q1	1.18	0.9966	GERMANY	High Income
Radiology, Nuclear Medicine, & Medical Imaging	Journal of the American College of Radiology	Hybrid	3530	J AM COLL RADIOL	1546-1440	1558-349X	RADIOLOGY, NUCLEAR MEDICINE & MEDICAL IMAGING	7260	4	Q1	1.13	0.0629	UNITED STATES	High Income
Radiology, Nuclear Medicine, & Medical Imaging	Radiology-Cardiothoracic Imaging	Hybrid	3500	RADIOL-CARDIOTHORAC	2638-6135	2638-6135	RADIOLOGY, NUCLEAR MEDICINE & MEDICAL IMAGING	1226	3.8	Q1	1.89	0	UNITED STATES	High Income
Radiology, Nuclear Medicine, & Medical Imaging	ACADEMIC RADIOLOGY	Hybrid	3510	ACAD RADIOL	1076-6332	1878-4046	RADIOLOGY, NUCLEAR MEDICINE & MEDICAL IMAGING	9023	3.8	Q1	1.41	0.112	UNITED STATES	High Income
Radiology, Nuclear Medicine, & Medical Imaging	ULTRASONICS	Hybrid	3560	ULTRASONICS	0041-624X	1874-9968	RADIOLOGY, NUCLEAR MEDICINE & MEDICAL IMAGING	10137	3.8	Q1	1.3	0.1737	NETHERLANDS	High Income
Radiology, Nuclear Medicine, & Medical Imaging	European Radiology Experimental	Open access	2790	EUR RADIOL EXP	N/A	2509-9280	RADIOLOGY, NUCLEAR MEDICINE & MEDICAL IMAGING	1317	3.7	Q1	1.1	1	AUSTRIA	High Income
Radiology, Nuclear Medicine, & Medical Imaging	Ultrasound Journal	Open access	2490	ULTRASOUND J	2036-3176	2524-8987	RADIOLOGY, NUCLEAR MEDICINE & MEDICAL IMAGING	641	3.6	Q1	1.06	1	ENGLAND	High Income
Radiology, Nuclear Medicine, & Medical Imaging	NUCLEAR MEDICINE AND BIOLOGY	Hybrid	3400	NUCL MED BIOL	0969-8051	1872-9614	RADIOLOGY, NUCLEAR MEDICINE & MEDICAL IMAGING	3368	3.6	Q1	0.92	0.3559	UNITED STATES	High Income
Radiology, Nuclear Medicine, & Medical Imaging	HUMAN BRAIN MAPPING	Open access	3200	HUM BRAIN MAPP	1065-9471	1097-0193	RADIOLOGY, NUCLEAR MEDICINE & MEDICAL IMAGING	25862	3.5	Q1	1.06	0.6651	UNITED STATES	High Income
Radiology, Nuclear Medicine, & Medical Imaging	CANCER IMAGING	Open access	2690	CANCER IMAGING	1740-5025	1470-7330	RADIOLOGY, NUCLEAR MEDICINE & MEDICAL IMAGING	2885	3.5	Q1	1.02	1	ENGLAND	High Income
Radiology, Nuclear Medicine, & Medical Imaging	Practical Radiation Oncology	Hybrid	2700	PRACT RADIAT ONCOL	1879-8500	1879-8500	RADIOLOGY, NUCLEAR MEDICINE & MEDICAL IMAGING	2950	3.4	Q1	0.94	0.089	UNITED STATES	High Income
Radiology, Nuclear Medicine, & Medical Imaging	Physics & Imaging in Radiation Oncology	Open access	1530	PHYS IMAG RADIAT ONC	N/A	2405-6316	RADIOLOGY, NUCLEAR MEDICINE & MEDICAL IMAGING	1349	3.4	Q1	0.92	0.8144	NETHERLANDS	High Income
Radiology, Nuclear Medicine, & Medical Imaging	JOURNAL OF MAGNETIC RESONANCE IMAGING	Hybrid	3500	J MAGN RESON IMAGING	1053-1807	1522-2586	RADIOLOGY, NUCLEAR MEDICINE & MEDICAL IMAGING	19673	3.3	Q1	1.1	0.2192	UNITED STATES	High Income
Radiology, Nuclear Medicine, & Medical Imaging	Physica Medica-European Journal of Medical Physics	Hybrid	2450	PHYS MEDICA	1120-1797	1724-191X	RADIOLOGY, NUCLEAR MEDICINE & MEDICAL IMAGING	5690	3.3	Q1	0.94	0.2867	ITALY	High Income
Radiology, Nuclear Medicine, & Medical Imaging	PHYSICS IN MEDICINE AND BIOLOGY	Hybrid	2700	PHYS MED BIOL	0031-9155	1361-6560	RADIOLOGY, NUCLEAR MEDICINE & MEDICAL IMAGING	28376	3.3	Q1	0.87	0.3056	ENGLAND	High Income
Radiology, Nuclear Medicine, & Medical Imaging	Radiation Oncology	Open access	3190	RADIAT ONCOL	N/A	1748-717X	RADIOLOGY, NUCLEAR MEDICINE & MEDICAL IMAGING	8431	3.3	Q1	0.83	1	ENGLAND	High Income
Radiology, Nuclear Medicine, & Medical Imaging	MEDICAL PHYSICS	Hybrid	3040	MED PHYS	0094-2405	2473-4209	RADIOLOGY, NUCLEAR MEDICINE & MEDICAL IMAGING	30140	3.2	Q1	1.02	0.2315	UNITED STATES	High Income
Radiology, Nuclear Medicine, & Medical Imaging	EUROPEAN JOURNAL OF RADIOLOGY	Hybrid	3590	EUR J RADIOL	0720-048X	1872-7727	RADIOLOGY, NUCLEAR MEDICINE & MEDICAL IMAGING	16891	3.2	Q1	1.01	0.1891	IRELAND	High Income
Radiology, Nuclear Medicine, & Medical Imaging	Radiology, Nuclear Medicine, & Medical Imaging	Open access	2090	3D PRINT MED	N/A	2365-6271	RADIOLOGY, NUCLEAR MEDICINE & MEDICAL IMAGING	697	3.2	Q1	0.96	1
Radiology, Nuclear Medicine, & Medical Imaging	ULTRASCHALL IN DER MEDIZIN	Hybrid	3260	ULTRASCHALL MED	0172-4614	1438-8782	RADIOLOGY, NUCLEAR MEDICINE & MEDICAL IMAGING	2760	3.1	Q1	1.05	0.0703	GERMANY	High Income
Radiology, Nuclear Medicine, & Medical Imaging	AMERICAN JOURNAL OF NEURORADIOLOGY	Hybrid	2500	AM J NEURORADIOL	0195-6108	1936-959X	RADIOLOGY, NUCLEAR MEDICINE & MEDICAL IMAGING	23271	3.1	Q1	0.97	0.8404	UNITED STATES	High Income
Radiology, Nuclear Medicine, & Medical Imaging	EJNMMI Research	Open access	2990	EJNMMI RES	2191-219X	2191-219X	RADIOLOGY, NUCLEAR MEDICINE & MEDICAL IMAGING	2830	3.1	Q1	0.9	0.9836	GERMANY	High Income
Rehabilitation	Journal of Physiotherapy	Open access	3450	J PHYSIOTHER	1836-9553	1836-9561	REHABILITATION	2921	9.7	Q1	3.01	0.973	AUSTRALIA	High Income
Rehabilitation	Autism in Adulthood	hybrid	3600	AUTISM ADULTHOOD	2573-9581	2573-959X	REHABILITATION	1241	9.5	Q1	2.98	0.0956	UNITED STATES	High Income
Rehabilitation	JOURNAL OF ORTHOPAEDIC & SPORTS PHYSICAL THERAPY	hybrid	3000	J ORTHOP SPORT PHYS	0190-6011	1938-1344	REHABILITATION	9582	6	Q1	2.05	0.0173	UNITED STATES	High Income
Rehabilitation	Journal of NeuroEngineering and Rehabilitation	hybrid	3690	J NEUROENG REHABIL	N/A	1743-0003	REHABILITATION	9306	5.2	Q1	1.44	0.9979	ENGLAND	High Income
Rehabilitation	IEEE TRANSACTIONS ON NEURAL SYSTEMS AND REHABILITATION ENGINEERING	open access	1995	IEEE T NEUR SYS REH	1534-4320	1558-0210	REHABILITATION	14092	4.8	Q1	1.75	0.9855	UNITED STATES	High Income
Rehabilitation	Annals of Physical and Rehabilitation Medicine	hybrid	4030	ANN PHYS REHABIL MED	1877-0657	1877-0665	REHABILITATION	3035	3.9	Q1	1.75	0.8037	FRANCE	High Income
Rehabilitation	NEUROREHABILITATION AND NEURAL REPAIR	hybrid	4200	NEUROREHAB NEURAL RE	1545-9683	1552-6844	REHABILITATION	6733	3.7	Q1	1.52	0.2746	UNITED STATES	High Income
Rehabilitation	Disability and Health Journal	hybrid	4040	DISABIL HEALTH J	1936-6574	1876-7583	REHABILITATION	3360	3.7	Q1	1.5	0.2353	UNITED STATES	High Income
Rehabilitation	ARCHIVES OF PHYSICAL MEDICINE AND REHABILITATION	hybrid	4000	ARCH PHYS MED REHAB	0003-9993	1532-821X	REHABILITATION	25806	3.6	Q1	1.62	0.1438	UNITED STATES	High Income
Rehabilitation	Physical Therapy	hybrid	3880	PHYS THER	0031-9023	1538-6724	REHABILITATION	14922	3.5	Q1	1.61	0.2204	UNITED STATES	High Income
Rehabilitation	Wearable Technologies	open access	3450	WEAR TECHNOL	N/A	2631-7176	REHABILITATION	228	3.4	Q1	0.78	1	ENGLAND	High Income
Rehabilitation	European Journal of Physical and Rehabilitation Medicine	open access	1967.81	EUR J PHYS REHAB MED	1973-9087	1973-9095	REHABILITATION	3400	3.3	Q1	1.87	0.4732	ITALY	High Income
Rehabilitation	Brazilian Journal of Physical Therapy	hybrid	1800	BRAZ J PHYS THER	1413-3555	1809-9246	REHABILITATION	2582	3.1	Q1	1.38	0.1307	BRAZIL	Upper Middle Income
Rehabilitation	Physiotherapy	hybrid	3480	PHYSIOTHERAPY	0031-9406	1873-1465	REHABILITATION	3233	3.1	Q1	1.25	0.2905	ENGLAND	High Income
Rehabilitation	Research in Developmental Disabilities	hybrid	3460	RES DEV DISABIL	0891-4222	1873-3379	REHABILITATION	9875	2.9	Q1	1.95	0.2427	UNITED STATES	High Income
Rehabilitation	SUPPORTIVE CARE IN CANCER	hybrid	4490	SUPPORT CARE CANCER	0941-4355	1433-7339	REHABILITATION	21387	2.8	Q1	0.96	0.2759	UNITED STATES	High Income
Rehabilitation	Journal of Neurologic Physical Therapy	hybrid	3087	J NEUROL PHYS THER	1557-0576	1557-0584	REHABILITATION	1471	2.6	Q1	1.53	0.1268	UNITED STATES	High Income
Rehabilitation	CLINICAL REHABILITATION	hybrid	4200	CLIN REHABIL	0269-2155	1477-0873	REHABILITATION	8088	2.6	Q1	1.09	0.2287	ENGLAND	High Income
Rehabilitation	International Journal of Telerehabilitation	open access	0	INT J TELEREHABILITA	1945-2020	1945-2020	REHABILITATION	660	2.5	Q1	1.25	0.9867	UNITED STATES	High Income
Rehabilitation	Journal of Policy and Practice in Intellectual Disabilities	hybrid	2970	J POLICY PRACT INTEL	1741-1122	1741-1130	REHABILITATION	1065	2.5	Q1	1.06	0.4694	UNITED STATES	High Income
Rehabilitation	JOURNAL OF REHABILITATION MEDICINE	open access	1860	J REHABIL MED	1650-1977	1651-2081	REHABILITATION	5823	2.5	Q1	0.98	0.969	SWEDEN	High Income
Rehabilitation	ASSISTIVE TECHNOLOGY	hybrid	3300	ASSIST TECHNOL	1040-0435	1949-3614	REHABILITATION	1450	2.5	Q1	0.87	0.201	UNITED STATES	High Income
Rehabilitation	JOURNAL OF LEARNING DISABILITIES	hybrid	3450	J LEARN DISABIL-US	0022-2194	1538-4780	REHABILITATION	3744	2.4	Q1	1.74	0.1959	UNITED STATES	High Income
Rehabilitation	JOURNAL OF HEAD TRAUMA REHABILITATION	hybrid	4200	J HEAD TRAUMA REHAB	0885-9701	1550-509X	REHABILITATION	4405	2.4	Q1	1.07	0.0973	UNITED STATES	High Income
Rehabilitation	Topics in Spinal Cord Injury Rehabilitation	hybrid	2800	TOP SPINAL CORD INJ	1082-0744	1945-5763	REHABILITATION	1102	2.4	Q1	0.93	0.025	UNITED STATES	High Income
Rehabilitation	AMERICAN JOURNAL OF SPEECH-LANGUAGE PATHOLOGY	hybrid	2000	AM J SPEECH-LANG PAT	1058-0360	1558-9110	REHABILITATION	4721	2.3	Q1	1.38	0.1078	UNITED STATES	High Income
Rehabilitation	International Journal of Art Therapy	hybrid	3300	INT J ART THER	1745-4832	1745-4840	REHABILITATION	424	2.3	Q1	0.91	0.137	ENGLAND	High Income
Rehabilitation	EXCEPTIONAL CHILDREN	hybrid	3700	EXCEPT CHILDREN	0014-4029	2163-5560	REHABILITATION	2796	2.2	Q1	1.72	0.0563	UNITED STATES	High Income
Rehabilitation	LANGUAGE SPEECH AND HEARING SERVICES IN SCHOOLS	hybrid	2000	LANG SPEECH HEAR SER	0161-1461	1558-9129	REHABILITATION	2565	2.2	Q1	1.24	0.1055	UNITED STATES	High Income
Rehabilitation	JOURNAL OF SPEECH LANGUAGE AND HEARING RESEARCH	hybrid	2000	J SPEECH LANG HEAR R	1092-4388	1558-9102	REHABILITATION	11273	2.2	Q1	1.19	0.1247	UNITED STATES	High Income
Rehabilitation	Musculoskeletal Science and Practice	hybrid	3400	MUSCULOSKEL SCI PRAC	2468-7812	2468-7812	REHABILITATION	1930	2.2	Q1	1.14	0.2613	UNITED STATES	High Income
Rehabilitation	Research in Autism Spectrum Disorders	hybrid	3410	RES AUTISM SPECT DIS	1750-9467	1878-0237	REHABILITATION	4967	2.2	Q1	1.1	0.2459	ENGLAND	High Income
Rehabilitation	Physical Therapy in Sport	hybrid	2900	PHYS THER SPORT	1466-853X	N/A	REHABILITATION	3058	2.2	Q1	0.97	0.2329	ENGLAND	High Income
Rehabilitation	Topics in Stroke Rehabilitation	hybrid	4000	TOP STROKE REHABIL	1074-9357	1945-5119	REHABILITATION	2755	2.2	Q1	0.96	0.1029	ENGLAND	High Income
Rehabilitation	Games for Health Journal	hybrid	3600	GAMES HEALTH J	2161-783X	2161-7856	REHABILITATION	1456	2.2	Q1	0.91	0.0216	UNITED STATES	High Income
Rehabilitation	PM&R	hybrid	3300	PM&R	1934-1482	1934-1563	REHABILITATION	5074	2.2	Q1	0.87	0.1303	UNITED STATES	High Income
Rehabilitation	Current Developmental Disorders Reports	hybrid	4390	CURR DEV DISORD REP	N/A	2196-2987	REHABILITATION	678	2.2	Q1	0.62	0.1884	UNITED STATES	High Income
Rehabilitation	ANNALS OF DYSLEXIA	hybrid	3090	ANN DYSLEXIA	0736-9387	1934-7243	REHABILITATION	1018	2.1	Q1	1.77	0.25	UNITED STATES	High Income
Rehabilitation	JOURNAL OF INTELLECTUAL DISABILITY RESEARCH	hybrid	3730	J INTELL DISABIL RES	0964-2633	1365-2788	REHABILITATION	5156	2.1	Q1	1.18	0.3902	ENGLAND	High Income
Rehabilitation	JOURNAL OF FLUENCY DISORDERS	hybrid	3810	J FLUENCY DISORD	0094-730X	1873-801X	REHABILITATION	1689	2.1	Q1	1.17	0.1071	UNITED STATES	High Income
Rehabilitation	Augmentative and Alternative Communication	hybrid	3710	AUGMENT ALTERN COMM	0743-4618	1477-3848	REHABILITATION	1530	2.1	Q1	1.06	0.2	UNITED STATES	High Income
Rehabilitation	BMC Sports Science Medicine and Rehabilitation	open access	2690	BMC SPORTS SCI MED R	2052-1847	2052-1847	REHABILITATION	1797	2.1	Q1	1.02	0.9963	ENGLAND	High Income
Rehabilitation	JOURNAL OF OCCUPATIONAL REHABILITATION	hybrid	4590	J OCCUP REHABIL	1053-0487	1573-3688	REHABILITATION	2747	2.1	Q1	0.98	0.4844	UNITED STATES	High Income
Rehabilitation	Journal of Hand Therapy	hybrid	3240	J HAND THER	0894-1130	1545-004X	REHABILITATION	2720	2.1	Q1	0.97	0.0558	UNITED STATES	High Income
Rehabilitation	Archives of Physiotherapy	open access	0	ARCH PHYSIOTHER	N/A	2057-0082	REHABILITATION	350	2.1	Q1	0.95	1	ITALY	High Income
Rehabilitation	AMERICAN JOURNAL OF OCCUPATIONAL THERAPY	hybrid	1500	AM J OCCUP THER	0272-9490	1943-7676	REHABILITATION	5834	2.1	Q1	0.88	0.0106	UNITED STATES	High Income
Rehabilitation	DISABILITY AND REHABILITATION	hybrid	4000	DISABIL REHABIL	0963-8288	1464-5165	REHABILITATION	15902	2.1	Q1	0.86	0.2481	ENGLAND	High Income
Rehabilitation	JOURNAL OF APPLIED RESEARCH IN INTELLECTUAL DISABILITIES	hybrid	4550	J APPL RES INTELLECT	1360-2322	1468-3148	REHABILITATION	3571	2.1	Q1	0.83	0.4693	ENGLAND	High Income
Rehabilitation	SPINAL CORD	hybrid	4790	SPINAL CORD	1362-4393	1476-5624	REHABILITATION	7548	2.1	Q1	0.82	0.1983	ENGLAND	High Income
Rehabilitation	Annals of Rehabilitation Medicine-ARM	open access	600	ANN REHABIL MED-ARM	N/A	2234-0653	REHABILITATION	1950	2.1	Q1	0.73	0.9917	SOUTH KOREA	High Income
Rheumatology	ANNALS OF THE RHEUMATIC DISEASES	hybrid	4208.28	ANN RHEUM DIS	0003-4967	1468-2060	RHEUMATOLOGY	52707	20.3	Q1	5.09	0.4523	ENGLAND	High Income
Rheumatology	Lancet Rheumatology	hybrid	6620	LANCET RHEUMATOL	2665-9913	2665-9913	RHEUMATOLOGY	3211	15	Q1	4.58	0.2921	ENGLAND	High Income
Rheumatology	Arthritis & Rheumatology	hybrid	4940	ARTHRITIS RHEUMATOL	2326-5191	2326-5205	RHEUMATOLOGY	19425	11.4	Q1	3.32	0.3148	UNITED STATES	High Income
Rheumatology	Osteoarthritis and Cartilage	hybrid	2590	OSTEOARTHR CARTILAGE	1063-4584	1522-9653	RHEUMATOLOGY	20190	7.2	Q1	2.18	0.8356	ENGLAND	High Income
Rheumatology	Current Rheumatology Reports	hybrid	4190	CURR RHEUMATOL REP	1523-3774	1534-6307	RHEUMATOLOGY	4127	5.7	Q1	1.35	0.2692	UNITED STATES	High Income
Rheumatology	CURRENT OPINION IN RHEUMATOLOGY	hybrid	4348	CURR OPIN RHEUMATOL	1040-8711	1531-6963	RHEUMATOLOGY	5260	5.2	Q1	0.87	0.0734	UNITED STATES	High Income
Rheumatology	RMD Open	open access	2815.54	RMD OPEN	2056-5933	2056-5933	RHEUMATOLOGY	4778	5.1	Q1	1.45	0.9951	ENGLAND	High Income
Rheumatology	RHEUMATOLOGY	hybrid	4321.26	RHEUMATOLOGY	1462-0324	1462-0332	RHEUMATOLOGY	28333	4.7	Q1	1.29	0.3037	ENGLAND	High Income
Rheumatology	SEMINARS IN ARTHRITIS AND RHEUMATISM	hybrid	4240	SEMIN ARTHRITIS RHEU	0049-0172	1532-866X	RHEUMATOLOGY	9440	4.6	Q1	1.2	0.3162	UNITED STATES	High Income
Rheumatology	BEST PRACTICE & RESEARCH IN CLINICAL RHEUMATOLOGY	hybrid	4030	BEST PRACT RES CL RH	1521-6942	1521-1770	RHEUMATOLOGY	4615	4.5	Q1	1.06	0.2093	ENGLAND	High Income
Rheumatology	ARTHRITIS RESEARCH & THERAPY	open access	3390	ARTHRITIS RES THER	1478-6354	1478-6362	RHEUMATOLOGY	20324	4.4	Q1	1.29	1	ENGLAND	High Income
Rheumatology	JOINT BONE SPINE	hybrid	3020	JOINT BONE SPINE	1297-319X	1778-7254	RHEUMATOLOGY	4479	3.8	Q1	0.81	0.4202	FRANCE	High Income
Rheumatology	ARTHRITIS CARE & RESEARCH	hybrid	4640	ARTHRIT CARE RES	2151-464X	2151-4658	RHEUMATOLOGY	18202	3.7	Q1	1.43	0.2202	UNITED STATES	High Income
Rheumatology	Lupus Science & Medicine	open access	2814.66	LUPUS SCI MED	2053-8790	2053-8790	RHEUMATOLOGY	1539	3.7	Q1	0.92	1	ENGLAND	High Income
Surgery	JAMA Surgery	hybrid	5000	JAMA SURG	2168-6254	2168-6262	SURGERY	17074	15.7	Q1	5.97	0.0997	UNITED STATES	High Income
Surgery	International Journal of Surgery	hybrid	3750	INT J SURG	1743-9191	1743-9159	SURGERY	17898	12.5	Q1	4.9	0.6683	ENGLAND	High Income
Surgery	ENDOSCOPY	hybrid	3260	ENDOSCOPY	0013-726X	1438-8812	SURGERY	13895	11.5	Q1	3.12	0.1463	GERMANY	High Income
Surgery	AMERICAN JOURNAL OF TRANSPLANTATION	hybrid	4300	AM J TRANSPLANT	1600-6135	1600-6143	SURGERY	25261	8.9	Q1	3.55	0.5649	DENMARK	High Income
Surgery	JOURNAL OF NEUROLOGY NEUROSURGERY AND PSYCHIATRY	hybrid	5037.76	J NEUROL NEUROSUR PS	0022-3050	1468-330X	SURGERY	32313	8.7	Q1	2.68	0.3694	ENGLAND	High Income
Surgery	British Journal of Surgery	hybrid	4689.12	BRIT J SURG	0007-1323	1365-2168	SURGERY	24832	8.6	Q1	3.14	0.4095	ENGLAND	High Income
Surgery	JOURNAL OF HEART AND LUNG TRANSPLANTATION	hybrid	3300	J HEART LUNG TRANSPL	1053-2498	1557-3117	SURGERY	13731	6.4	Q1	2.01	0.1767	UNITED STATES	High Income
Surgery	Burns & Trauma	open access	2400	BURNS TRAUMA	2321-3868	2321-3876	SURGERY	2051	6.3	Q1	2.26	0.8922	PEOPLES R CHINA	Upper Middle Income
Surgery	Hepatobiliary Surgery and Nutrition	open access	1390	HEPATOBIL SURG NUTR	2304-3881	2304-389X	SURGERY	1934	6.1	Q1	1.11	0.947	HONG KONG	High Income
Surgery	JAMA Otolaryngology-Head & Neck Surgery	hybrid	5000	JAMA OTOLARYNGOL	2168-6181	2168-619X	SURGERY	6678	6	Q1	2.69	0.0497	UNITED STATES	High Income
Surgery	World Journal of Emergency Surgery	open access	3790	WORLD J EMERG SURG	1749-7922	1749-7922	SURGERY	3439	6	Q1	2.64	0.994	ENGLAND	High Income
Surgery	EUROPEAN JOURNAL OF VASCULAR AND ENDOVASCULAR SURGERY	hybrid	3760	EUR J VASC ENDOVASC	1078-5884	1532-2165	SURGERY	12799	5.7	Q1	1.82	0.7706	ENGLAND	High Income
Surgery	TRANSPLANTATION	hybrid	4668	TRANSPLANTATION	0041-1337	1534-6080	SURGERY	22905	5.3	Q1	1.64	0.1341	UNITED STATES	High Income
Surgery	Digestive Endoscopy	hybrid	3600	DIGEST ENDOSC	0915-5635	1443-1661	SURGERY	5008	5	Q1	1.51	0.1478	JAPAN	High Income
Surgery	Bone & Joint Journal	hybrid	4760.48	BONE JOINT J	2049-4394	2049-4394	SURGERY	11390	4.9	Q1	2.15	0.0843	ENGLAND	High Income
Surgery	JOURNAL OF THORACIC AND CARDIOVASCULAR SURGERY	hybrid	3890	J THORAC CARDIOV SUR	0022-5223	1097-685X	SURGERY	29846	4.9	Q1	2.03	0.5061	UNITED STATES	High Income
Surgery	LIVER TRANSPLANTATION	hybrid	2625	LIVER TRANSPLANT	1527-6465	1527-6473	SURGERY	10570	4.7	Q1	1.33	0.1047	UNITED STATES	High Income
Surgery	JOURNAL OF BONE AND JOINT SURGERY-AMERICAN VOLUME	hybrid	4562	J BONE JOINT SURG AM	0021-9355	1535-1386	SURGERY	45590	4.4	Q1	2.11	0.0895	UNITED STATES	High Income
Surgery	ARTHROSCOPY-THE JOURNAL OF ARTHROSCOPIC AND RELATED SURGERY	hybrid	3500	ARTHROSCOPY	0749-8063	1526-3231	SURGERY	18066	4.4	Q1	1.94	0.0643	UNITED STATES	High Income
Surgery	CLINICAL ORTHOPAEDICS AND RELATED RESEARCH	hybrid	4562	CLIN ORTHOP RELAT R	0009-921X	1528-1132	SURGERY	37997	4.2	Q1	2.11	0.0857	UNITED STATES	High Income
Surgery	Knee Surgery & Related Research	open access	0	KNEE SURG RELAT RES	N/A	2234-2451	SURGERY	1332	4.1	Q1	1.52	1	SOUTH KOREA	High Income
Surgery	NEUROSURGERY	hybrid	4378	NEUROSURGERY	0148-396X	1524-4040	SURGERY	28340	3.9	Q1	1.56	0.0822	UNITED STATES	High Income
Surgery	JOURNAL OF VASCULAR SURGERY	hybrid	4010	J VASC SURG	0741-5214	1097-6809	SURGERY	30173	3.9	Q1	1.39	0.7723	UNITED STATES	High Income
Surgery	JOURNAL OF THE AMERICAN COLLEGE OF SURGEONS	hybrid	4410	J AM COLL SURGEONS	1072-7515	1879-1190	SURGERY	16379	3.8	Q1	2.06	0.0931	UNITED STATES	High Income
Surgery	Neurospine	open access	400	NEUROSPINE	2586-6583	2586-6591	SURGERY	1749	3.8	Q1	1.16	1	SOUTH KOREA	High Income
Surgery	WOUND REPAIR AND REGENERATION	hybrid	3570	WOUND REPAIR REGEN	1067-1927	1524-475X	SURGERY	6991	3.8	Q1	1	0.2429	UNITED STATES	High Income
Surgery	ANNALS OF THORACIC SURGERY	hybrid	3200	ANN THORAC SURG	0003-4975	1552-6259	SURGERY	35375	3.6	Q1	1.39	0.0825	UNITED STATES	High Income
Surgery	JOURNAL OF NEUROSURGERY	hybrid	3000	J NEUROSURG	0022-3085	1933-0693	SURGERY	36630	3.5	Q1	1.65	0.0226	UNITED STATES	High Income
Surgery	Surgery for Obesity and Related Diseases	hybrid	3400	SURG OBES RELAT DIS	1550-7289	1878-7533	SURGERY	8231	3.5	Q1	1.53	0.1456	UNITED STATES	High Income
Surgery	EJSO	hybrid	3810	EJSO-EUR J SURG ONC	0748-7983	1532-2157	SURGERY	12822	3.5	Q1	1.22	0.2247	ENGLAND	High Income
Surgery	BJS Open	open access	2698.63	BJS OPEN	2474-9842	2474-9842	SURGERY	2366	3.5	Q1	1.2	0.9341	ENGLAND	High Income
Surgery	ANNALS OF SURGICAL ONCOLOGY	hybrid	4390	ANN SURG ONCOL	1068-9265	1534-4681	SURGERY	34471	3.4	Q1	1.21	0.1578	UNITED STATES	High Income
Surgery	KNEE SURGERY SPORTS TRAUMATOLOGY ARTHROSCOPY	hybrid	4300	KNEE SURG SPORT TR A	0942-2056	1433-7347	SURGERY	21119	3.3	Q1	1.47	0.2873	GERMANY	High Income
Surgery	Neurosurgical Focus	open access	0	NEUROSURG FOCUS	1092-0684	1092-0684	SURGERY	9942	3.3	Q1	1.24	0.9388	UNITED STATES	High Income
Surgery	Annals of Cardiothoracic Surgery	open access	2390	ANN CARDIOTHORAC SUR	2225-319X	2304-1021	SURGERY	2545	3.3	Q1	0.92	0.9831	PEOPLES R CHINA	Upper Middle Income
Surgery	Seminars in Vascular Surgery	hybrid	3080	SEMIN VASC SURG	0895-7967	1558-4518	SURGERY	1025	3.3	Q1	0.83	0.1883	UNITED STATES	High Income
Surgery	SURGERY	hybrid	4010	SURGERY	0039-6060	N/A	SURGERY	22004	3.2	Q1	1.54	0.1349	UNITED STATES	High Income
Surgery	PLASTIC AND RECONSTRUCTIVE SURGERY	hybrid	4668	PLAST RECONSTR SURG	0032-1052	1529-4242	SURGERY	41786	3.2	Q1	1.42	0.0367	UNITED STATES	High Income
Surgery	DISEASES OF THE COLON & RECTUM	Hybrid	4456	DIS COLON RECTUM	0012-3706	1530-0358	SURGERY	13495	3.2	Q1	1.19	0.053	UNITED STATES	High Income
Surgery	Journal of Hepato-Biliary-Pancreatic Sciences	hybrid	3700	J HEPATO-BIL-PAN SCI	1868-6974	1868-6982	SURGERY	5368	3.2	Q1	0.97	0.0963	JAPAN	High Income
Surgery	BURNS	hybrid	3190	BURNS	0305-4179	1879-1409	SURGERY	9860	3.2	Q1	0.91	0.1426	ENGLAND	High Income
Surgery	EUROPEAN JOURNAL OF CARDIO-THORACIC SURGERY	Hybrid	3566.74	EUR J CARDIO-THORAC	1010-7940	1873-734X	SURGERY	17568	3.1	Q1	1.05	0.1542	NETHERLANDS	High Income
Surgery	Aesthetic Surgery Journal	hybrid	5334	AESTHET SURG J	1090-820X	1527-330X	SURGERY	7392	3	Q1	1.48	0.1258	UNITED STATES	High Income
Surgery	Annals of Coloproctology	open access	500	ANN COLOPROCTOL	2287-9714	2287-9722	SURGERY	947	3	Q1	0.83	0.9949	SOUTH KOREA	High Income
Surgery	JOURNAL OF SHOULDER AND ELBOW SURGERY	open access	1250	J SHOULDER ELB SURG	1058-2746	1532-6500	SURGERY	18591	2.9	Q1	1.28	0.0939	UNITED STATES	High Income
Surgery	JOURNAL OF REFRACTIVE SURGERY	hybrid	3000	J REFRACT SURG	1081-597X	1938-2391	SURGERY	4849	2.9	Q1	1.25	0.1111	UNITED STATES	High Income
Surgery	OBESITY SURGERY	hybrid	4390	OBES SURG	0960-8923	1708-0428	SURGERY	17103	2.9	Q1	1.24	0.222	CANADA	High Income
Surgery	JOURNAL OF NEUROSURGERY-SPINE	hybrid	3000	J NEUROSURG-SPINE	1547-5654	1547-5646	SURGERY	10097	2.9	Q1	1.18	0.0171	UNITED STATES	High Income
Surgery	Colorectal Disease	hybrid	4270	COLORECTAL DIS	1462-8910	1463-1318	SURGERY	8120	2.9	Q1	0.97	0.3103	ENGLAND	High Income
Surgery	Journal of Vascular Surgery-Venous and Lymphatic Disorders	hybrid	3300	J VASC SURG-VENOUS L	2213-333X	2213-333X	SURGERY	3117	2.8	Q1	1.12	0.1437	ENGLAND	High Income
Surgery	AMERICAN JOURNAL OF SURGERY	hybrid	3650	AM J SURG	0002-9610	1879-1883	SURGERY	17815	2.7	Q1	1.21	0.0579	UNITED STATES	High Income
Surgery	TRANSPLANT INTERNATIONAL	open access	2994.51	TRANSPL INT	0934-0874	1432-2277	SURGERY	5498	2.7	Q1	1.04	0.7067	DENMARK	High Income
Surgery	HPB	hybrid	3630	HPB	1365-182X	1477-2574	SURGERY	7344	2.7	Q1	0.96	0.7597	ENGLAND	High Income
Surgery	SHOCK	hybrid	4079	SHOCK	1073-2322	1540-0514	SURGERY	8253	2.7	Q1	0.96	0.1766	UNITED STATES	High Income
Surgery	Techniques in Coloproctology	hybrid	4390	TECH COLOPROCTOL	1123-6337	1128-045X	SURGERY	3462	2.7	Q1	0.87	0.2579	ITALY	High Income
Surgery	OTOLARYNGOLOGY-HEAD AND NECK SURGERY	hybrid	0	OTOLARYNG HEAD NECK	0194-5998	1097-6817	SURGERY	17540	2.6	Q1	1.39	0.1297	UNITED STATES	High Income
Surgery	Journal of Surgical Education	hybrid	3040	J SURG EDUC	1931-7204	1878-7452	SURGERY	5528	2.6	Q1	1.37	0.0742	UNITED STATES	High Income
Surgery	JOURNAL OF CATARACT AND REFRACTIVE SURGERY	hybrid	4562	J CATARACT REFR SURG	0886-3350	1873-4502	SURGERY	12825	2.6	Q1	1.27	0.1335	UNITED STATES	High Income
Surgery	JOURNAL OF THE AMERICAN ACADEMY OF ORTHOPAEDIC SURGEONS	hybrid	4668	J AM ACAD ORTHOP SUR	1067-151X	1940-5480	SURGERY	10259	2.6	Q1	1.27	0.0142	UNITED STATES	High Income
Surgery	International Wound Journal	open access	3580	INT WOUND J	1742-4801	1742-481X	SURGERY	6935	2.6	Q1	1.07	0.8187	ENGLAND	High Income
Surgery	Patient Safety in Surgery	open access	3090	PATIENT SAF SURG	1754-9493	1754-9493	SURGERY	953	2.6	Q1	1.04	1	ENGLAND	High Income
Surgery	Hernia	hybrid	4390	HERNIA	1265-4906	1248-9204	SURGERY	5178	2.6	Q1	0.99	0.2323	FRANCE	High Income
Surgery	World Journal of Surgical Oncology	open access	2990	WORLD J SURG ONCOL	N/A	1477-7819	SURGERY	8321	2.5	Q1	0.95	1	ENGLAND	High Income
Surgery	Scandinavian Journal of Surgery	open access	2000	SCAND J SURG	1457-4969	1799-7267	SURGERY	1458	2.5	Q1	0.84	0.6696	FINLAND	High Income
Surgery	NEUROSURGICAL REVIEW	hybrid	4390	NEUROSURG REV	0344-5607	1437-2320	SURGERY	4993	2.5	Q1	0.81	0.2591	GERMANY	High Income
Surgery	DERMATOLOGIC SURGERY	hybrid	4668	DERMATOL SURG	1076-0512	1524-4725	SURGERY	9160	2.5	Q1	0.8	0.08	UNITED STATES	High Income
Surgery	INTERNATIONAL JOURNAL OF COLORECTAL DISEASE	open access	3590	INT J COLORECTAL DIS	0179-1958	1432-1262	SURGERY	7996	2.5	Q1	0.8	0.291	GERMANY	High Income
Urology & Nephrology	EUROPEAN UROLOGY	hybrid	1800	EUR UROL	0302-2838	1873-7560	UROLOGY & NEPHROLOGY	36311	25.3	Q1	6.66	0.3555	NETHERLANDS	High Income
Urology & Nephrology	Kidney International Supplements	hybrid	3500	KIDNEY INT SUPPL	2157-1724	2157-1716	UROLOGY & NEPHROLOGY	3049	19.3	Q1	4.1	0.4	UNITED STATES	High Income
Urology & Nephrology	KIDNEY INTERNATIONAL	hybrid	3500	KIDNEY INT	0085-2538	1523-1755	UROLOGY & NEPHROLOGY	47281	14.8	Q1	4.78	0.5473	UNITED STATES	High Income
Urology & Nephrology	JOURNAL OF THE AMERICAN SOCIETY OF NEPHROLOGY	hybrid	5047	J AM SOC NEPHROL	1046-6673	1533-3450	UROLOGY & NEPHROLOGY	40638	10.3	Q1	4.18	0.0543	UNITED STATES	High Income
Urology & Nephrology	AMERICAN JOURNAL OF KIDNEY DISEASES	hybrid	3700	AM J KIDNEY DIS	0272-6386	1523-6838	UROLOGY & NEPHROLOGY	24747	9.4	Q1	3.53	0.2854	UNITED STATES	High Income
Urology & Nephrology	Clinical Journal of the American Society of Nephrology	hybrid	5047	CLIN J AM SOC NEPHRO	1555-9041	1555-905X	UROLOGY & NEPHROLOGY	21184	8.5	Q1	2.68	0.0579	UNITED STATES	High Income
Urology & Nephrology	European Urology Oncology	hybrid	3790	EUR UROL ONCOL	N/A	2588-9311	UROLOGY & NEPHROLOGY	3062	8.3	Q1	2.42	0.1852	ENGLAND	High Income
Urology & Nephrology	JOURNAL OF UROLOGY	hybrid	3710	J UROLOGY	0022-5347	1527-3792	UROLOGY & NEPHROLOGY	42313	5.9	Q1	2.16	0.0611	UNITED STATES	High Income
Urology & Nephrology	Kidney International Reports	open access	2800	KIDNEY INT REP	2468-0249	2468-0249	UROLOGY & NEPHROLOGY	5925	5.7	Q1	1.63	0.8162	UNITED STATES	High Income
Urology & Nephrology	PROSTATE CANCER AND PROSTATIC DISEASES	hybrid	4990	PROSTATE CANCER P D	1365-7852	1476-5608	UROLOGY & NEPHROLOGY	4090	5.1	Q1	1.26	0.2983	ENGLAND	High Income
Urology & Nephrology	Minerva Urology and Nephrology	hybrid	1962.21	MINERVA UROL NEPHROL	2724-6051	2724-6442	UROLOGY & NEPHROLOGY	1794	4.9	Q1	1.51	0.0205	ITALY	High Income
Urology & Nephrology	European Urology Focus	hybrid	3800	EUR UROL FOCUS	N/A	2405-4569	UROLOGY & NEPHROLOGY	4775	4.8	Q1	1.91	0.1648	NETHERLANDS	High Income
Urology & Nephrology	NEPHROLOGY DIALYSIS TRANSPLANTATION	hybrid	3605.66	NEPHROL DIAL TRANSPL	0931-0509	1460-2385	UROLOGY & NEPHROLOGY	24967	4.8	Q1	1.84	0.2897	ENGLAND	High Income
Urology & Nephrology	AMERICAN JOURNAL OF NEPHROLOGY	hybrid	3850	AM J NEPHROL	0250-8095	1421-9670	UROLOGY & NEPHROLOGY	5664	4.3	Q1	1.4	0.3031	SWITZERLAND	High Income
Urology & Nephrology	World Journal of Mens Health	open access	1000	WORLD J MENS HEALTH	2287-4208	2287-4690	UROLOGY & NEPHROLOGY	1836	4	Q1	1.44	0.976	SOUTH KOREA	High Income
Urology & Nephrology	Clinical Kidney Journal	open access	3053.06	CLIN KIDNEY J	2048-8505	2048-8513	UROLOGY & NEPHROLOGY	5449	3.9	Q1	1.21	0.936	ENGLAND	High Income
Urology & Nephrology	AMERICAN JOURNAL OF PHYSIOLOGY-RENAL PHYSIOLOGY	Hybrid	3500	AM J PHYSIOL-RENAL	1931-857X	1522-1466	UROLOGY & NEPHROLOGY	15748	3.7	Q1	1.33	0.05	UNITED STATES	High Income
Urology & Nephrology	BJU INTERNATIONAL	hybrid	4500	BJU INT	1464-4096	1464-410X	UROLOGY & NEPHROLOGY	18351	3.7	Q1	1.33	0.3439	ENGLAND	High Income
Urology & Nephrology	Sexual Medicine Reviews	Hybrid	3380	SEX MED REV	2050-0513	2050-0521	UROLOGY & NEPHROLOGY	1741	3.6	Q1	0.86	0.1314	ENGLAND	High Income
Urology & Nephrology	JOURNAL OF RENAL NUTRITION	Hybrid	3100	J RENAL NUTR	1051-2276	1532-8503	UROLOGY & NEPHROLOGY	2948	3.4	Q1	1.06	0.2163	UNITED STATES	High Income
Urology & Nephrology	Journal of Sexual Medicine	Hybrid	3600	J SEX MED	1743-6095	1743-6109	UROLOGY & NEPHROLOGY	12384	3.3	Q1	1	0.1527	ENGLAND	High Income
Urology & Nephrology	Kidney Medicine	open access	2400	KIDNEY MED	2590-0595	2590-0595	UROLOGY & NEPHROLOGY	1183	3.2	Q1	1.07	0.8348	UNITED STATES	High Income
Urology & Nephrology	European Urology Open Science	open access	1800	EUR UROL OPEN SCI	2666-1691	2666-1683	UROLOGY & NEPHROLOGY	1134	3.2	Q1	1.05	0.9688	NETHERLANDS	High Income
Urology & Nephrology	Kidney360	open access	1800	KIDNEY360	2641-7650	2641-7650	UROLOGY & NEPHROLOGY	1962	3.2	Q1	0.97	0.9984	UNITED STATES	High Income
Urology & Nephrology	International Braz J Urol	open access	0	INT BRAZ J UROL	1677-5538	1677-6119	UROLOGY & NEPHROLOGY	2554	3.1	Q1	0.91	0.9706	BRAZIL	Upper Middle Income
Urology & Nephrology	JOURNAL OF ENDOUROLOGY	hybrid	4000	J ENDOUROL	0892-7790	1557-900X	UROLOGY & NEPHROLOGY	7964	2.9	Q1	1	0.0216	UNITED STATES	High Income
Urology & Nephrology	Kidney Research and Clinical Practice	open access	1000	KIDNEY RES CLIN PRAC	2211-9132	2211-9140	UROLOGY & NEPHROLOGY	1260	2.9	Q1	0.9	1	SOUTH KOREA	High Income
